# Supplementary material for: Perturbation of protein homeostasis brings plastids at the crossroad between repair and dismantling
Source: PLoS Genet. 2023 Jul 7;19(7):e1010344. doi: 10.1371/journal.pgen.1010344 (PMC10355426; doi:10.1371/journal.pgen.1010344)
Supplement: S1 Table — Gene targets, features and sequences are indicated. (XLSX) [file pgen.1010344.s015.xlsx]

## Sheet: S1_Table
		Oligonucleotide sequences
AGI code	Gene	Sense primer (5' -> 3')	Antisense primer (5' -> 3')	Function	Nucleotide added at 5'
AT5G30510	PRPS1	ATATCATCGAAAGCAGCAGC	GGCACCATAAGGTTTCAAGC	qRT-PCR
AT1G07320	PRPL4	TGGCGAAATCGAGTAGGAAC	TCTGACCCTTCCGTCTCATC	qRT-PCR
AT1G13320	PP2AA3	GACAAGGTTCACTCAATCCG	TCGGATCCCATTACTGGAGC	qRT-PCR
AT4G16520	ATG8f	CGTTCTTTGTAGTCTACAGG	CGGAATCCTATCAGGATACT	qRT-PCR
AT2G45980	ATI1	TCATCATCAATCTCCGGATC	CTCATTGTTAGCCATCCTCA	qRT-PCR
AT4G19003	VPS25	AGCTTCAATGCTTGCATGCC	AGAGGAACCTTGTTCCAAGTGG	qRT-PCR
AT4G24690	NBR1	ACTGGCGCTCATTCAAAGAC	AAACACGACGAGGATGCTTG	qRT-PCR
AT4G29380	VPS15	TGCGTCAATTGCTTCTGAGG	TCTTTCGCTGTTTCGCCATG	qRT-PCR
AT1G07230	NPC1	TGAGCACGGTGGGTTTTATG	AACACCCAATCGGTCAAACC	qRT-PCR
AT5G46860	VAM3	AGATTCGACACAAGCCGTTG	TGCAACCTTGTCTTGTGCAG	qRT-PCR
AT2G25625	CV	CGTCAAAGATCTCTTGTAGG	CATCATTGATCTGAATCCCG	qRT-PCR
AT5G50800	SWEET13	TTACAATTAGCGCCGTCACG	ACAGCTCCTAAGAACGCGC	qRT-PCR
AT1G43640	TULP5	TTCTTCTCTCGGCAAAGCGC	TGTACGCAGGAGCCGTATC	qRT-PCR
ATCG00500	accD	GCCTATATTGCATTTGCGGG	GCATCCAATAAGCCCTTACG	qRT-PCR
ATCG00740	rpoA	CATTATTTTACCGCCCGCTG	GACTATATCCGCGATTCCTC	qRT-PCR
ATCG00190	rpoB	CATGTGACAACCCAAGGTCC	GTTTCAACCCACGATCCTAG	qRT-PCR
ATCG00065	rps12	ATGCCAACCATTAAACAACT	ATACACCCGAGTACATGTTC	qRT-PCR
ATCG00670	clpP1	TCGCGAAACCATCACAAGGG	TTATTGAACCGCTACAAGATCAAC	qRT-PCR
ATCG01000	tic214	ACTGATAAAGAGCCACATGG	CTTTGGGAACGCATGGATCC	qRT-PCR
ATCG00350	psaA	ATGCAGTCAGATGTTTGGGG	CCATAAGAAATCGCGGAGCC	qRT-PCR
ATCG00020	psbA	CTTCTGCAGCTATTGGATTGC	TAAGTTCCCACTCACGACCC	qRT-PCR
ATCG00490	rbcL	TGCAATGCACGCTGTTATTG	CAAAGCCCAAAGTTGACTCC	qRT-PCR
AT5G30510	PRPS1	TCTAACGTCACGCTGTTTAG	AACGTTCCCAAGCAAGTTCG	PRPS1-1 genotyping
AT5G30510	PRPS1	CTGAATTTCATAACCAATCTCGATACAC	AACGTTCCCAAGCAAGTTCG	prps1-1 genotyping
AT5G30510	PRPS1	TGAGACTCAACCATGGCGTC	TCTTCAGCTCAAGACGCTCC	prps1-2 genotyping (by sequencing)
AT5G50920	CLPC1	AAGCAGCAGCAATAAGATGC	ATTGGAATCCGTGACTCATG	CLPC1-1 genotyping
AT5G50920	CLPC1	GCGTGGACCGCTTGCTGCAACTC	ATTGGAATCCGTGACTCATG	clpc1-1 genotyping
AT5G51070	CLPD	TGCTCCTGGATTTCTCTTGG	GTAGAGCAAGCTTTAGCACC	CLPD-1 genotyping
AT5G51070	CLPD	GCGTGGACCGCTTGCTGCAACTC	GTAGAGCAAGCTTTAGCACC	clpd-1 genotyping
AT1G32990	PRPL11	CTTCTCTACATCCCAACTCC	GCGGGGTCTTGAGAATAAAC	PRPL11-1 genotyping
AT1G32990	PRPL11	GGGTCTTGAGAATAAACGTG	ATAATAACGCTGCGGACATCTACATTTT	prpl11-1 genotyping
AT5G30510	PRPS1	ATTG TTGCTGAGCCAAAGACGCCA	AAAC TGGCGTCTTTGGCTCAGCAA	CRISPR-Cas9 guideRNA	Sticky ends for cloning procedure (PmeI)
AT5G30510	PRPS1	*GGGCATTTATGAGTGAGATC	**CTAAATATCAACTGCAGAAGG	Cloning of pPRPS1::PRPS1	attB sites for Gateway cloning
AT5G30510	PRPS1	*ATGGCGTCTTTGGCTCAGCA	**CTAAATATCAACTGCAGAAGG	Cloning of full length PRPS1	attB sites for Gateway cloning
AT1G07320	PRPL4	*ATGGCTTCTTCTGCAACAGC	**TTAAGCTTCCTCTGACCCTTC	Cloning of full length PRPL4	attB sites for Gateway cloning
AT5G30510	PRPS1	GTGGATCC TGCAATGTCTAGCGGTCAAAC	GTGAGCTC CTAAATATCAACTGCAGAAGGAATG	Cloning of PRPS1 without cTP	BamHI and SacI restriction sites respectively
		attB sites: GGGGACAAGTTTGTACAAAAAAGCAGGCT*; GGGGACCACTTTGTACAAGAAAGCTGGGT**
