# Supplementary material for: Perturbation of protein homeostasis brings plastids at the crossroad between repair and dismantling
Source: PLoS Genet. 2023 Jul 7;19(7):e1010344. doi: 10.1371/journal.pgen.1010344 (PMC10355426; doi:10.1371/journal.pgen.1010344)
Supplement: S2 Table — For each DEG the associated AGI code, the logarithmic fold-change (logFC), the gene name and a brief description of gene function are indicated. Only DEGs with FDR < 0,05 are listed. In addition, common and unique DEGs from the two lists, up- or down-regulated, are summarized. A) Unique up-regulated DEGs found in indPRPS1; B) Unique up-regulated DEGs found in indPRPL4; C) Common up-regulated DEGs found in indPRPS1 and indPRPL4; D) Unique down-regulated DEGs found in indPRPS1; E) Unique down-regulated DEGs found in indPRPL4; F) Common down-regulated DEGs found in indPRPS1 and indPRPL4; G) up-regulated DEGs found in indPRPL4 but down-regulated in indPRPS1. (XLSX) [file pgen.1010344.s016.xlsx]

## Sheet: S2_Table DEGs indPRPS1
gene_ID	logFC	gene_name	Description
AT3G19430	9.94208	-	late embryogenesis abundant protein-related / LEA protein-like protein;(source:Araport11) protein_coding
AT3G13760	8.21003	-	Cysteine/Histidine-rich C1 domain family protein;(source:Araport11) protein_coding
AT4G15160	6.12276	-	According to PMID:14623884, PAC2 has not been correctly annotated; At4g15160 (protease inhibitor/seed storage/lipid transfer protein (LTP) family protein) containsAtPAC2(nucleotides 3269-3831). protein_coding (PAC2) (PAC2)
AT1G56710	5.92758	-	Pectin lyase-like superfamily protein;(source:Araport11) protein_coding POLYGALACTURONASE LIKE 1 (PGL1) POLYGALACTURONASE LIKE 1 (PGL1)
AT3G13630	5.65049	-	hypothetical protein;(source:Araport11) protein_coding
AT1G43640	5.56024	TULP5	Member of TLP family of tubby like proteins that also contain an F-Box. protein_coding TUBBY LIKE PROTEIN 5 (TLP5) TUBBY LIKE PROTEIN 5 (TLP5);TUBBY LIKE PROTEIN 5 (AtTLP5)
AT5G26290	5.52641	-	MATH domain containing TRAF-like protein. Mutants show defects in both male and female gametophyte development.Potentially regulated by siRNA/miRNA as a number of siRNA's map to the locus as well as miR777. protein_coding TRAF MEDIATED GAMETOGENESIS PROGRESSION (RAMGAP) TRA
AT5G30510	5.0929	RPS1	ribosomal protein S1;(source:Araport11) protein_coding RIBOSOMAL PROTEIN S1 (RPS1) PLASTID RIBOSOMAL PROTEIN S1 (PRPS1);RIBOSOMAL PROTEIN S1 (RPS1); (ARRPS1)
AT5G67460	4.61878	-	O-Glycosyl hydrolases family 17 protein;(source:Araport11) protein_coding
AT5G66110	4.53715	HIPP27	Heavy metal transport/detoxification superfamily protein;(source:Araport11) protein_coding HEAVY METAL ASSOCIATED ISOPRENYLATED PLANT PROTEIN 27 (HIPP27) HEAVY METAL ASSOCIATED PROTEIN 55 (ATHMP55);HEAVY METAL ASSOCIATED ISOPRENYLATED PLANT PROTEIN 27 (HIPP27)
AT2G34010	4.29466	SPEAR2	verprolin;(source:Araport11) protein_coding TCP INTERACTOR CONTAINING EAR MOTIF PROTEIN 4 (TIE4) TCP INTERACTOR CONTAINING EAR MOTIF PROTEIN 4 (TIE4)
AT5G40980	4.23715	-	AT.I.24-6 protein, putative (DUF 3339);(source:Araport11) protein_coding
AT5G50800	4.14095	SWEET13	Encodes a member of the SWEET sucrose efflux transporter family proteins, together with RPG1, it is involved in pollen development. Together with SWEET14, it is likely involved in modulating the GA response and is required for proper development of anthers, seeds and seedlings.
AT5G04210	3.9405	-	CCCH-type zinc fingerfamily protein with RNA-binding domain-containing protein;(source:Araport11) protein_coding
AT1G80280	3.82302	-	alpha/beta-Hydrolases superfamily protein;(source:Araport11) protein_coding
AT1G10540	3.24408	NAT8	nucleobase-ascorbate transporter 8;(source:Araport11) protein_coding NUCLEOBASE-ASCORBATE TRANSPORTER 8 (NAT8) NUCLEOBASE-ASCORBATE TRANSPORTER 8 (NAT8); (ATNAT8)
AT2G21900	3.09586	WRKY59	member of WRKY Transcription Factor; Group II-c protein_coding WRKY DNA-BINDING PROTEIN 59 (WRKY59) WRKY DNA-BINDING PROTEIN 59 (WRKY59); (AtWRKY59)
AT1G08757	3.04844	-	None;(source:Araport11) long_noncoding_rna
AT3G44220	3.03494	-	Late embryogenesis abundant (LEA) hydroxyproline-rich glycoprotein family;(source:Araport11) protein_coding (NHL17) (NHL17)
AT1G49230	2.77178	ATL78	Plasma membrane localized E3 ligase. protein_coding ARABIDOPSIS TOXICOS EN LEVADURA 78 (ATL78) ARABIDOPSIS TOXICOS EN LEVADURA 78 (ATL78); (PRU2); (ATATL78)
AT3G05640	2.74521	-	EGR1 functions as a negative regulator of plant growth with prominent effect on plant growth during drought stress.EGR1 regulates microtubule organization and likely affects additional cytoskeleton and trafficking processes along the plasma membrane. protein_coding E GROWTH-RE
AT2G16760	2.70555	-	Calcium-dependent phosphotriesterase superfamily protein;(source:Araport11) protein_coding
AT1G19630	2.69111	CYP722A1	cytochrome P450, family 722, subfamily A, polypeptide 1;(source:Araport11) protein_coding CYTOCHROME P450, FAMILY 722, SUBFAMILY A, POLYPEPTIDE 1 (CYP722A1) CYTOCHROME P450, FAMILY 722, SUBFAMILY A, POLYPEPTIDE 1 (CYP722A1)
AT1G51913	2.6369	-	transmembrane protein;(source:Araport11) protein_coding
AT1G18710	2.58748	AtMYB47	Member of the R2R3 factor gene family. Promotes seed longevity (viability of seed over time.) Expressed in the chalazal seed coat. Overexpresion enhances resistance of seed to deterioration (PMID:32519347). protein_coding MYB DOMAIN PROTEIN 47 (MYB47) MYB DOMAIN PROTEIN 47 (MYB4
AT4G34770	2.35532	-	SAUR-like auxin-responsive protein family;(source:Araport11) protein_coding SMALL AUXIN UPREGULATED RNA 1 (SAUR1) SMALL AUXIN UPREGULATED RNA 1 (SAUR1)
AT4G15236	2.3265	ABCG43	ABC-2 and Plant PDR ABC-type transporter family protein;(source:Araport11) protein_coding ATP-BINDING CASSETTE G43 (ABCG43) ATP-BINDING CASSETTE G43 (ABCG43)
AT1G06520	2.22948	GPAT1	sn-glycerol-3-phosphate 2-O-acyltransferase. Expressed in flower buds and siliques. Homozygous mutant plants are male sterile. protein_coding GLYCEROL-3-PHOSPHATE SN-2-ACYLTRANSFERASE 1 (GPAT1) GLYCEROL-3-PHOSPHATE SN-2-ACYLTRANSFERASE 1 (ATGPAT1);GLYCEROL-3-PHOSPHATE SN-2-ACY
AT3G10040	2.22236	-	Encodes HRA1 (HYPOXIA RESPONSE ATTENUATOR1), a low oxygen-inducible transcription factor. protein_coding HYPOXIA RESPONSE ATTENUATOR1 (HRA1) HYPOXIA RESPONSE ATTENUATOR1 (HRA1)
AT1G74810	2.20771	BOR5	HCO3- transporter family;(source:Araport11) protein_coding REQUIRES HIGH BORON 5 (BOR5) REQUIRES HIGH BORON 5 (BOR5)
AT1G04500	2.13753	-	CCT motif family protein;(source:Araport11) protein_coding
AT1G56010	2.1299	NAC021	Encodes a transcription factor involved auxin-mediated lateral root formation. Acts downstream of TIR1 and is regulated post-transcriptionally by miRNA164 and by SINAT5-dependent ubiquitination. protein_coding NAC DOMAIN CONTAINING PROTEIN 1 (NAC1) ARABIDOPSIS NAC DOMAIN CONT
AT4G21870	2.1216	HSP15.4	HSP20-like chaperone protein_coding
AT5G04190	2.10058	PKS4	Encodes phytochrome kinase substrate 4, a phytochrome signaling component involved in phototropism. It is phosphorylated in a phot1-dependent manner in vitro. Phosphorylation is transient and regulated by a type 2- protein phosphatase. protein_coding PHYTOCHROME KINASE SUBSTRAT
AT3G52490	2.09989	SMXL3	Encodes a member of an eight-gene family (SMAX1 and SMAX1-like) that has weak similarity to AtHSP101, a ClpB chaperonin required for thermotolerance. protein_coding SMAX1-LIKE 3 (SMXL3) SMAX1-LIKE 3 (SMXL3)
AT4G15340	2.05195	PEN1	Encodes a protein that catalyzes the production of the tricyclic triterpene arabidiol when expressed in yeast. protein_coding PENTACYCLIC TRITERPENE SYNTHASE 1 (PEN1) (04C11);PENTACYCLIC TRITERPENE SYNTHASE 1 (ATPEN1);PENTACYCLIC TRITERPENE SYNTHASE 1 (PEN1)
AT4G17905	2.00509	ATL4H	Putative RING-H2 finger protein ATL4H. protein_coding (ATL4H) (ATL4H);ARABIDOPSIS T??XICOS EN LEVADURA 53 (ATL53)
AT1G22330	1.99863	-	RNA-binding (RRM/RBD/RNP motifs) family protein;(source:Araport11) protein_coding
AT5G62630	1.98924	HIPL2	hipl2 protein precursor;(source:Araport11) protein_coding HIPL2 PROTEIN PRECURSOR (HIPL2) HIPL2 PROTEIN PRECURSOR (HIPL2)
AT4G23680	1.97344	-	Polyketide cyclase/dehydrase and lipid transport superfamily protein;(source:Araport11) protein_coding
AT5G25490	1.92959	-	Ran BP2/NZF zinc finger-like superfamily protein;(source:Araport11) protein_coding
AT3G58120	1.89083	BZIP61	Encodes a member of the BZIP family of transcription factors. Forms heterodimers with the related protein AtbZIP34. Binds to G-boxes in vitro and is localized to the nucleus in onion epidermal cells. protein_coding (BZIP61) (BZIP61); (ATBZIP61)
AT4G00680	1.86415	ADF8	actin depolymerizing factor 8;(source:Araport11) protein_coding ACTIN DEPOLYMERIZING FACTOR 8 (ADF8) ACTIN DEPOLYMERIZING FACTOR 8 (ADF8)
AT5G07460	1.81212	MRSA2	ubiquitous enzyme that repairs oxidatively damaged proteins. Methionine sulfoxide reductase activity. Mutant lacking reductase activity showed increased protein oxidation, nitration and glycation of specific amino acid residues during darkness. protein_coding PEPTIDEMETHIONINE S
AT3G29250	1.78474	SDR4	NAD(P)-binding Rossmann-fold superfamily protein;(source:Araport11) protein_coding SHORT-CHAIN DEHYDROGENASE REDUCTASE 4 (SDR4) (ATSDR4);SHORT-CHAIN DEHYDROGENASE REDUCTASE 4 (SDR4)
AT5G04230	1.78086	PAL3	Member of Phenylalanine ammonialyase (PAL) gene family. Differs significantly from PAL1 and PAL2 and other sequenced plant PAL genes. Arabidopsis has four PALs: AT2G37040 (PAL1), AT3G53260 (PAL2), AT5G04230 (PAL3) and AT3G10340 (PAL4). protein_coding PHENYL ALANINE AMMONIA-LYAS
AT1G68500	1.77167	-	hypothetical protein;(source:Araport11) protein_coding
AT5G15840	1.74299	CO	Encodes a protein showing similarities to zinc finger transcription factors, involved in regulation of flowering under long days. Acts upstream of FT and SOC1. protein_coding CONSTANS (CO) CONSTANS (CO); (FG);B-BOX DOMAIN PROTEIN 1 (BBX1)
AT5G48430	1.72877	-	Eukaryotic aspartyl protease family protein;(source:Araport11) protein_coding
AT1G72670	1.72208	iqd8	Member of IQ67 (CaM binding) domain containing family. IQ67 DOMAIN proteins facilitate preprophase band formation and division-plane orientation. protein_coding IQ-DOMAIN 8 (iqd8) IQ-DOMAIN 8 (iqd8)
AT2G35350	1.71049	PLL1	Encodes a protein most similar to the POLTERGEIST locus. Double mutant analysis of loss of function alleles indicate PLL1 functions redundantly with POL to regulate meristem size and pedicel length. Acts in a dose dependent manner with POL to suppress the clv1, clv2 and clv3 phenoty
AT5G35732	1.70806	-	hypothetical protein;(source:Araport11) protein_coding
AT3G05330	1.70262	TAN	Encodes a protein with moderate sequence similarity to the maize microtubule-binding protein TANGLED1. A single base-pair deletion (-A) at position Chr3:1519176 in Columbia relative to the Landsberg erecta and Achkarren-2 ecotype (see ESTs DR378436 and CB26450) introduces a frame
AT3G60290	1.69036	-	2-oxoglutarate (2OG) and Fe(II)-dependent oxygenase superfamily protein;(source:Araport11) protein_coding
AT3G05327	1.68783	-	Cyclin family protein;(source:Araport11) protein_coding
AT1G43650	1.67004	-	nodulin MtN21-like transporter family protein protein_coding USUALLY MULTIPLE ACIDS MOVE IN AND OUT TRANSPORTERS 22 (UMAMIT22) USUALLY MULTIPLE ACIDS MOVE IN AND OUT TRANSPORTERS 22 (UMAMIT22)
AT5G47920	1.66792	-	transcription elongation factor;(source:Araport11) protein_coding
AT4G14690	1.66572	ELIP2	Encodes an early light-induced protein. ELIPs are thought not to be directly involved in the synthesis and assembly of specific photosynthetic complexes, but rather affect the biogenesis of all chlorophyll-binding complexes. A study (PMID 17553115) has shown that the chlorophyll syn
AT1G66940	1.64106	-	kinase-like protein;(source:Araport11) protein_coding
AT5G65970	1.61836	MLO10	A member of a large family of seven-transmembrane domain proteins specific to plants, homologs of the barley mildew resistance locus o (MLO) protein. The Arabidopsis genome contains 15 genes encoding MLO proteins, with localization in plasma membrane. Phylogenetic analysis revealed
AT1G73680	1.59076	ALPHA DOX2	Encodes an alpha dioxygenase. Recombinant protein catalyzes the conversion of a wide range of fatty acids into 2(R)-hydroperoxy derivatives. protein_coding ALPHA DIOXYGENASE (ALPHA DOX2) ALPHA-DIOXYGENASE 2 (alpha-DOX2);ALPHA DIOXYGENASE (ALPHA DOX2)
AT1G55760	1.55243	-	Expression induced under NaCl, mannitol, ABA and indole-3-acetic acid (IAA) treatment. protein_coding STRESS-INDUCED BTB PROTEIN1 (SIBP1) STRESS-INDUCED BTB PROTEIN1 (SIBP1)
AT4G37770	1.52572	ACS8	Encodes an auxin inducible ACC synthase. protein_coding 1-AMINO-CYCLOPROPANE-1-CARBOXYLATE SYNTHASE 8 (ACS8) 1-AMINO-CYCLOPROPANE-1-CARBOXYLATE SYNTHASE 8 (ACS8)
AT1G35460	1.52157	BHLH80	Encodes a bHLH transcription factor involved in CFL1-mediated regulation of cuticle development. Overexpression leads to abnormal cuticle development. protein_coding FLOWERING BHLH 1 (FBH1) ATCFL1 ASSOCIATED PROTEIN 2 (CFLAP2);FLOWERING BHLH 1 (FBH1)
AT5G65613	1.5042	-	hypothetical protein;(source:Araport11) protein_coding
AT5G61590	1.47874	ERF107	Encodes an AP2/ERF-type transcription factor that is preferentially expressed in the epidermis and induced by darkness and negatively regulates cuticular wax biosynthesis. protein_coding DECREASE WAX BIOSYNTHESIS (DEWAX) (ERF107);DECREASE WAX BIOSYNTHESIS (DEWAX)
AT1G10380	1.47501	-	Putative membrane lipoprotein;(source:Araport11) protein_coding
AT2G43140	1.47482	-	bHLH129 is a nuclear localized basic helix loop helix protein. It has been shown to function as a transcriptional repressor. Overexpression of bHLH129 regulates root elongation and ABA response. protein_coding (BHLH129) (BHLH129)
AT3G62690	1.44172	ATL5	Encodes a RING-H2 zinc finger protein related to ATL2. The ATL gene family is represented by fifteen sequences that contain, in addition to the RING, a transmembrane domain which is located in most of them towards the N-terminal end. protein_coding ATL5 (ATL5) ATL5 (ATL5)
AT4G15233	1.43725	ABCG42	ABC-2 and Plant PDR ABC-type transporter family protein;(source:Araport11) protein_coding ATP-BINDING CASSETTE G42 (ABCG42) ATP-BINDING CASSETTE G42 (ABCG42)
AT5G39080	1.42848	-	HXXXD-type acyl-transferase family protein;(source:Araport11) protein_coding
AT5G61610	1.42397	-	Oleosin family protein;(source:Araport11) protein_coding
AT2G36307	1.42143	ZPR4	Has been identified as a translated small open reading frame by ribosome profiling. other_rna LITTLE ZIPPER 4 (ZPR4) LITTLE ZIPPER 4 (ZPR4);SHORT OPEN READING FRAME 21 (SORF21)
AT4G01540	1.40551	NAC68	Encodes a membrane-bound NAC (for NAM, ATAF1/2, CUC2) transcription factor, designated NTM1 (for NAC with transmembrane motif1). NTM1 regulates cell division in Arabidopsis. protein_coding NAC WITH TRANSMEMBRANE MOTIF1 (NTM1) NAC WITH TRANSMEMBRANE MOTIF1 (NTM1);ARABIDOPSIS NA
AT2G40330	1.40422	PYL6	Encodes a member of the PYR (pyrabactin resistance )/PYL(PYR1-like)/RCAR (regulatory components of ABA receptor) family proteins with 14 members. PYR/PYL/RCAR family proteins function as abscisic acid sensors. Mediate ABA-dependent regulation of protein phosphatase 2Cs ABI1 and AB
AT5G64570	1.39026	BXL4	Encodes a beta-d-xylosidase that belongs to family 3 of glycoside hydrolases. protein_coding BETA-D-XYLOSIDASE 4 (XYL4) BETA-D-XYLOSIDASE 4 (XYL4);ARABIDOPSIS THALIANA BETA-D-XYLOSIDASE 4 (ATBXL4)
AT3G24780	1.38666	-	Uncharacterized conserved protein UCP015417, vWA;(source:Araport11) protein_coding
AT2G38460	1.38533	IREG1	Encodes IRON REGULATED1 (IREG1/FPN1), one of the Arabidopsis orthologs (AT2G38460/IREG1/FPN1 and AT5G03570/IREG2/FPN2) the iron efflux transporter ferroportin (FPN) identified in animals. protein_coding IRON REGULATED 1 (IREG1) ARABIDOPSIS THALIANA IRON-REGULATED PROTEIN
AT1G62030	1.37849	-	Cysteine/Histidine-rich C1 domain family protein;(source:Araport11) protein_coding
AT4G12580	1.36018	-	hypothetical protein;(source:Araport11) protein_coding
AT5G04390	1.35163	-	C2H2-type zinc finger family protein;(source:Araport11) protein_coding
AT3G23090	1.34564	-	Member of the microtubule regulatory protein WVD2/WDL family WDL3 stabilizes cortical microtubules and is involved in light induced hypocotyl elongation. WDL3 is ubiquinated by COP1, leading to its degadation in the dark, protein_coding WAVE-DAMPENED 2-LIKE 3 (WDL3) WAVE-DAMPEN
AT5G20250	1.33657	DIN10	encodes a member of glycosyl hydrolase family 36. Expression is induced within 3 hours of dark treatment, in senescing leaves and treatment with exogenous photosynthesis inhibitor. Induction of gene expression was suppressed in excised leaves supplied with sugar. The authors suggest
AT5G56460	1.31102	PBL16	Protein kinase superfamily protein;(source:Araport11) protein_coding PBS1-LIKE16 (PBL16) PBS1-LIKE16 (PBL16)
AT3G19370	1.30876	-	filament-like protein (DUF869);(source:Araport11) protein_coding
AT5G15830	1.30243	AtbZIP3	basic leucine-zipper 3;(source:Araport11) protein_coding BASIC LEUCINE-ZIPPER 3 (bZIP3) BASIC LEUCINE-ZIPPER 3 (AtbZIP3);BASIC LEUCINE-ZIPPER 3 (bZIP3)
AT3G11750	1.29421	FOLB1	Encodes an enzyme that can act as a aldolase or an epimerase for 7,8-dihydroneopterin and 7,8-dihydromonapterin in vitro. It is likely to act in tetrahydrofolate biosynthesis in vivo. protein_coding (FOLB1) (FOLB1)
AT5G20670	1.28839	-	DUF1677 family protein (DUF1677);(source:Araport11) protein_coding
AT5G65040	1.26838	IRM1	senescence-associated family protein (DUF581);(source:Araport11) protein_coding INCREASED RESISTANCE TO MYZUS PERSICAE 1 (IRM1) INCREASED RESISTANCE TO MYZUS PERSICAE 1 (IRM1)
AT5G44160	1.26146	NUC	NUC is a member of the BIRD group of transcriptional regulators and is required for the formative divisions that pattern the root. the ground tissue into cortex and endodermis. protein_coding NUTCRACKER (NUC) NUTCRACKER (NUC); (AtIDD8);INDETERMINATE DOMAIN 8 (IDD8)
AT1G72416	1.25218	-	Chaperone DnaJ-domain superfamily protein;(source:Araport11) protein_coding
AT1G22640	1.25177	MYB3	MYB-type transcription factor (MYB3) that represses phenylpropanoid biosynthesis gene expression protein_coding MYB DOMAIN PROTEIN 3 (MYB3) MYB DOMAIN PROTEIN 3 (MYB3);ARABIDOPSIS THALIANA MYB DOMAIN PROTEIN 3 (ATMYB3)
AT5G21482	1.23347	CKX7	This gene used to be called AtCKX5. It encodes a protein whose sequence is similar to cytokinin oxidase/dehydrogenase, which catalyzes the degradation of cytokinins. Enzyme assays show preference for N6 -(2-isopentenyl)adenine 9-glucoside substrate. protein_coding CYTOKININ O
AT1G69160	1.17742	-	suppressor;(source:Araport11) protein_coding BIG GRAIN LIKE 1 (BGL1) BIG GRAIN LIKE 1 (BGL1)
AT2G45315	1.17668	-	Natural antisense transcript overlaps with AT2G45310;(source:Araport11) antisense_long_noncoding_rna
AT1G07880	1.17239	MPK13	member of MAP Kinase protein_coding (ATMPK13) (ATMPK13)
AT5G50450	1.16981	-	HCP-like superfamily protein with MYND-type zinc finger;(source:Araport11) protein_coding
AT5G59680	1.16972	-	Leucine-rich repeat protein kinase family protein;(source:Araport11) protein_coding
AT1G23090	1.13836	SULTR3;3	Encodes AST91 mRNA for sulfate transporter. protein_coding (SULTR3;3) (SULTR3;3);SULFATE TRANSPORTER 91 (AST91)
AT5G14090	1.1375	LA1	LAZY1 is required for gravitropic response. Mutants have abnormal shoot angles and abnormal root gravitropism. LZY1 affects the redistribution of auxin in response to gravity in shoots and roots via an unknown mechanism. protein_coding LAZY 1 (LAZY1) (ATLAZY1);LAZY 1 (LAZY1)
AT5G28770	1.11843	BZIP63	BASIC LEUCINE ZIPPER protein which regulates the circadian oscillator gene PSEUDO RESPONSE REGULATOR7 (PRR7) to change the circadian phase in response to sugars. It upregulates PRR7 in response to low energy. bZIP63 and PRR7 are required for correct oscillator phase under light/dark
AT5G56300	1.08825	GAMT2	A member of the Arabidopsis SABATH methyltransferase gene family. Encodes GAMT2, a methyltransferase that uses S-adenosine-L-methionine (SAM) as a methyl donor to methylate the carboxyl group of GAs, resulting in the methyl esters of GAs (MeGAs). Expressed most highly in the siliq
AT1G65390	1.08688	PP2A5	Phloem Protein2 family gene encoding a two-domain protein containing predicted lectin and Toll/Interleukin-1 receptor domains, which is induced upon spider mite attack and improves the ability to defend against T. urticae by participating in the tight regulation of hormonal cross ta
AT3G45060	1.08684	NRT2.6	member of High affinity nitrate transporter family protein_coding HIGH AFFINITY NITRATE TRANSPORTER 2.6 (NRT2.6) ARABIDOPSIS THALIANA HIGH AFFINITY NITRATE TRANSPORTER 2.6 (ATNRT2.6);HIGH AFFINITY NITRATE TRANSPORTER 2.6 (NRT2.6)
AT3G47420	1.08655	ATPS3	Encodes a Pi starvation-responsive protein AtPS3. A member of the phosphate starvation-induced glycerol-3-phosphate permease gene family: AT3G47420(G3Pp1), AT4G25220(G3Pp2), AT1G30560(G3Pp3), AT4G17550(G3Pp4) and AT2G13100(G3Pp5). Its expression is responsive to phosphate (Pi) and n
AT5G19190	1.08192	-	hypothetical protein;(source:Araport11) protein_coding
AT3G13110	1.08155	SAT3	Encodes a mitochondrial serine O-acetyltransferase involved in sulfur assimilation and cysteine biosynthesis. Expressed in the vascular system. protein_coding SERINE ACETYLTRANSFERASE 2;2 (SERAT2;2) SERINE ACETYLTRANSFERASE 3 (SAT3);SERINE ACETYLTRANSFERASE 2;2 (ATSERAT2;2);SERINE
AT2G34140	1.07933	CDF4	CDF4 is member of the group II DOF transcription factor family is involved in regulation of differentiation root columella cells. It is a direct target of the transcriptional repressor WOX5. CDF4 itself is a transcriptional repressor that appears to repress root columella stem cell
AT3G09600	1.06313	RVE8	Encodes a MYB-like transcription factor similar to CIRCADIAN CLOCK-ASSOCIATED1 (CCA1) and ELONGATED HYPOCOTYL (LHY). Involved in the regulation of circadian clock by modulating the pattern of histone 3 (H3) acetylation. Functions as a transcriptional activator of evening element con
AT1G73690	1.06291	CDKD-1	cyclin dependent kinase activator CDKD;1. Nuclear localization. Involved in cell cycle regulation and cell differentiation. protein_coding CYCLIN-DEPENDENT KINASE D1;1 (CDKD1;1) CYCLIN-DEPENDENT KINASE D1;1 (CDKD1;1); (CAK3AT);CYCLIN-DEPENDENT KINASE D1 (AT;CDKD;1)
AT2G48090	1.05988	-	hypothetical protein;(source:Araport11) protein_coding
AT4G13410	1.05655	CSLA15	encodes a gene similar to cellulose synthase protein_coding (ATCSLA15) CELLULOSE SYNTHASE LIKE A15 (CSLA15); (ATCSLA15)
AT1G70505	1.03996	-	transmembrane protein;(source:Araport11) protein_coding
AT3G04420	1.03616	anac048	NAC domain containing protein 48;(source:Araport11) protein_coding NAC DOMAIN CONTAINING PROTEIN 48 (NAC048) NAC DOMAIN CONTAINING PROTEIN 48 (NAC048);NAC DOMAIN CONTAINING PROTEIN 48 (anac048)
AT3G26200	1.02976	CYP71B22	putative cytochrome P450 The mRNA is cell-to-cell mobile. protein_coding CYTOCHROME P450, FAMILY 71, SUBFAMILY B, POLYPEPTIDE 22 (CYP71B22) CYTOCHROME P450, FAMILY 71, SUBFAMILY B, POLYPEPTIDE 22 (CYP71B22)
AT5G28030	1.01816	DES1	Encodes a novel l-cysteine desulfhydrase involved in cysteine homeostasis that catalyzes the desulfuration of Cys, instead of the synthesis of Cys like the OASTL, to produce sulfide plus ammonia and pyruvate. protein_coding L-CYSTEINE DESULFHYDRASE 1 (DES1) L-CYSTEINE
AT1G29660	1.01201	-	GDSL-motif esterase/acyltransferase/lipase. Enzyme group with broad substrate specificity that may catalyze acyltransfer or hydrolase reactions with lipid and non-lipid substrates. protein_coding (GGL5) (GGL5)
AT4G27900	1.00992	-	CCT motif family protein;(source:Araport11) protein_coding
AT2G38940	1.00695	PHT1-4	Encodes Pht1;4, a member of the Pht1 family of phosphate transporters which include: Pht1;1/At5g43350, Pht1;2/At5g43370, Pht1;3/At5g43360, Pht1;4/At2g38940, Pht1;5/At2g32830, Pht1;6/At5g43340, Pht1;7/At3g54700, Pht1;8/At1g20860, Pht1;9/At1g76430 (Plant Journal 2002, 31:341). Express
AT5G46590	1.00468	anac096	Transcription factor required for the initiation of cell division during wound healing. Redundantly involved with ANAC071 in the process of "cambialization". protein_coding NAC DOMAIN CONTAINING PROTEIN 96 (NAC096) NAC DOMAIN CONTAINING PROTEIN 96 (NAC096);NAC DOMAIN CONTAI
AT4G27730	1.00432	OPT6	oligopeptide transporter protein_coding OLIGOPEPTIDE TRANSPORTER 1 (OPT6) ARABIDOPSIS THALIANA OLIGOPEPTIDE TRANSPORTER 6 (ATOPT6);OLIGOPEPTIDE TRANSPORTER 1 (OPT6)
AT2G41660	0.992106	MIZ1	Essential for hydrotropism in roots. Mutant roots are defective in hydrotropism, and have slightly reduced phototropism and modified wavy growth response. Has normal gravitropism and root elongation. protein_coding MIZU-KUSSEI 1 (MIZ1) MIZU-KUSSEI 1 (MIZ1)
AT4G03400	0.989449	DFL2	Encodes a GH3-related gene involved in red light-specific hypocotyl elongation. Analysis of sense and antisense transgenic plants suggests that DFL2 is located downstream of red light signal transduction and determines the degree of hypocotyl elongation. protein_coding DWARF IN LI
AT4G23030	0.9842	DTX49	MATE efflux family protein;(source:Araport11) protein_coding
AT1G03870	0.981171	FLA9	fasciclin-like arabinogalactan-protein 9 (Fla9). Possibly involved in embryogenesis and seed development. protein_coding FASCICLIN-LIKE ARABINOOGALACTAN 9 (FLA9) FASCICLIN-LIKE ARABINOOGALACTAN 9 (FLA9)
AT2G01913	0.977111	-	hypothetical protein;(source:Araport11) protein_coding
AT1G11580	0.966125	ATPMEPCRA	methylesterase PCR A;(source:Araport11) protein_coding METHYLESTERASE PCR A (PMEPCRA) (ATPMEPCRA);PECTIN METHYLESTERASE 18 (PME18);METHYLESTERASE PCR A (PMEPCRA)
AT1G76270	0.9632	OFUT16	O-fucosyltransferase family protein;(source:Araport11) protein_coding
AT1G34210	0.95084	SERK2	Plasma membrane LRR receptor-like serine threonine kinase expressed during embryogenesis in locules until stage 6 anthers, with higher expression in the tapetal cell layer. SERK1 and SERK2 receptor kinases function redundantly as an important control point for sporophytic developmen
AT5G21280	0.939308	-	Seed plant lineage specific gene that is expressed in response to oxidative and abiotic stresses. protein_coding (ATR7) (ATR7)
AT2G37080	0.926291	ICR2	Encodes RIP2 (ROP interactive partner 2), a putative Rho protein effector, interacting specifically with the active form of ROPs (Rho proteins of plants). protein_coding ROP INTERACTIVE PARTNER 2 (RIP2) ROP INTERACTIVE PARTNER 2 (RIP2);INTERACTOR OF CONSTITUTIVELY ACTIV
AT5G10770	0.923125	-	Eukaryotic aspartyl protease family protein;(source:Araport11) protein_coding
AT1G12200	0.906204	-	Putative flavin monooxygenase. protein_coding FLAVIN MONOOXYGENASE (FMO) FLAVIN MONOOXYGENASE (FMO)
AT1G75370	0.903443	-	Sec14p-like phosphatidylinositol transfer family protein;(source:Araport11) protein_coding
AT1G21920	0.899707	-	MRF1 is related to SET7/9 proteins but contains an atypical SET domain. It is expressed in phloem and mutants have a weak late flowering phenotype. Phosphatidylinositol 4-phosphate 5-kinase (PIP5K) enzyme family member. protein_coding MORN-MOTIF REPEAT PROTEIN REGULATING FLOWER
AT1G15180	0.887851	DTX13	MATE efflux family protein;(source:Araport11) protein_coding
AT1G11950	0.886868	-	Transcription factor jumonji (jmjC) domain-containing protein;(source:Araport11) protein_coding (JMJ26) (JMJ26)
AT5G40040	0.880756	RPP2E	cytosolic ribosomal protein gene, part of bL12 family protein_coding RIBOSOMAL PROTEIN P2E (RPP2E) RIBOSOMAL PROTEIN P2E (RPP2E)
AT4G03415	0.878558	-	Encodes a myristoylated 2C-type protein phosphatase that interacts with AGB1 and is localized to the plasma membrane. protein_coding 2C-TYPE PROTEIN PHOSPHATASE 52 (PP2C52) 2C-TYPE PROTEIN PHOSPHATASE 52 (PP2C52)
AT3G62130	0.87247	LCD	Encodes an enzyme that decomposes L-cysteine into pyruvate, H2S, and NH3. protein_coding L-CYSTEINE DESULFHYDRASE (LCD) L-CYSTEINE DESULFHYDRASE (LCD); (ATLCD)
AT3G51670	0.871059	PATL6	PATLs belong to a family of proteins having a Golgi dynamics (GOLD) domain in tandem with the Sec14p-like domain. PATLs are auxin regulated. Quadruple mutants (patl2456) show altered PIN1 lateralization in root endodermis cells. protein_coding (PATL6) (PATL6)
AT3G61490	0.870706	-	Pectin lyase-like superfamily protein;(source:Araport11) protein_coding POLYGALACTURONASE CLADE F 9 (PGF9) POLYGALACTURONASE CLADE F 9 (PGF9)
AT1G28580	0.861056	-	GDSL-motif esterase/acyltransferase/lipase. Enzyme group with broad substrate specificity that may catalyze acyltransfer or hydrolase reactions with lipid and non-lipid substrates. protein_coding
AT5G21105	0.860762	-	Plant L-ascorbate oxidase;(source:Araport11) protein_coding
AT2G21560	0.860444	-	nucleolar-like protein;(source:Araport11) protein_coding
AT5G64850	0.859675	-	sorbin/SH3 domain protein;(source:Araport11) protein_coding
AT5G51060	0.852131	RBOHC	RHD2 (along with RHD3 and RHD4) is required for normal root hair elongation. Has NADPH oxidase activity. Gene is expressed in the elongation and differention zone in trichoblasts and elongating root hairs. RDH2 is localized to the growing tips of root hair cells. It is required for
AT3G05660	0.85076	AtRLP33	receptor like protein 33;(source:Araport11) protein_coding RECEPTOR LIKE PROTEIN 33 (RLP33) RECEPTOR LIKE PROTEIN 33 (AtRLP33);RECEPTOR LIKE PROTEIN 33 (RLP33)
AT3G19440	0.836271	-	Enzyme for the pseudouridine (&#936;) to uridine (U) conversion. protein_coding (RLUA2) (RLUA2)
AT3G04140	0.8343	-	Ankyrin repeat family protein;(source:Araport11) protein_coding
AT1G59730	0.827029	TRX7	Thioredoxin H-type 7 , oxidoreductase located in cytosol and ER. Interacts with GPT1. protein_coding THIOREDOXIN H-TYPE 7 (TH7) THIOREDOXIN H-TYPE 7 (TH7);THIOREDOXIN H-TYPE 7 (ATH7)
AT1G25520	0.823599	-	Member of the UPF0016 family of membrane proteins, belongs to the conserved group of Mn/Ca transporters. Might act to fine tune Mn allocation into the endoplasmic reticulum of specific cell types. protein_coding PHOTOSYNTHESIS-AFFECTED MUTANT 71 LIKE 4 (PML4) PHOTOSYNTHESIS-AFFE
AT4G00710	0.817072	BSK3	Encodes BR-signaling kinase 3 (BSK3), one of the three homologous BR-signaling kinases (BSK1, AT4G35230; BSK2, AT5G46570; BSK3, AT4G00710). Mediates signal transduction from receptor kinase BRI1 by functioning as the substrate of BRI1. Plasma membrane localized. protein_coding BRA
AT3G16180	0.814206	NPF1.1	Encodes a low affinity nitrate transporter that is expressed in the plasma membrane and found in the phloem of the major veins of leaves. It is responsible for nitrate redistribution to young leaves. protein_coding NITRATE TRANSPORTER 1.12 (NRT1.12) NITRATE TRANSPORTER
AT5G47050	0.810028	-	SBP (S-ribonuclease binding protein) family protein;(source:Araport11) protein_coding
AT1G77670	0.803976	-	Pyridoxal phosphate (PLP)-dependent transferases superfamily protein;(source:Araport11) protein_coding
AT4G35180	0.802928	LHT7	LYS/HIS transporter 7;(source:Araport11) protein_coding LYS/HIS TRANSPORTER 7 (LHT7) LYS/HIS TRANSPORTER 7 (LHT7)
AT1G10740	0.800478	-	alpha/beta-Hydrolases superfamily protein;(source:Araport11) protein_coding (LDAH1) (LDAH1)
AT4G17870	0.794964	PYR1	Encodes a member of the PYR (pyrabactin resistance )/PYL(PYR1-like)/RCAR (regulatory components of ABA receptor) family proteins with 14 members. PYR/PYL/RCAR family proteins function as abscisic acid sensors. Mediate ABA-dependent regulation of protein phosphatase 2Cs ABI1 and AB
AT2G22190	0.793275	TPPE	Haloacid dehalogenase-like hydrolase (HAD) superfamily protein;(source:Araport11) protein_coding TREHALOSE-6-PHOSPHATE PHOSPHATASE E (TPPE) TREHALOSE-6-PHOSPHATE PHOSPHATASE E (TPPE)
AT4G21410	0.784798	CRK29	Encodes a cysteine-rich receptor-like protein kinase. protein_coding CYSTEINE-RICH RLK (RECEPTOR-LIKE PROTEIN KINASE) 29 (CRK29) CYSTEINE-RICH RLK (RECEPTOR-LIKE PROTEIN KINASE) 29 (CRK29)
AT1G11700	0.78123	-	senescence regulator (Protein of unknown function, DUF584);(source:Araport11) protein_coding
AT1G68290	0.779931	ENDO2	Encodes an endonuclease ENDO2. ENDO2 purified from transgenic Arabidopsis digests RNA, ssDNA, and dsDNA, with a substrate preference for ssDNA and RNA. ENDO2 produced and purified from Nicotiana benthamiana expression showed no demonstrable endonuclease activity, either towards sing
AT1G16750	0.771233	-	GPI-anchored adhesin-like protein, putative (Protein of unknown function, DUF547);(source:Araport11) protein_coding UNKNOWN TRANSCRIPTION FACTOR 1 (UKTF1)
AT5G67440	0.769673	NPY3	A member of the NPY gene family (NPY1/AT4G31820, NPY2/AT2G14820, NPY3/AT5G67440, NPY4/AT2G23050, NPY5/AT4G37590). Involved in auxin-mediated organogenesis. protein_coding NAKED PINS IN YUC MUTANTS 3 (NPY3) MAB4/ENP/NPY1-LIKE 2 (MEL2);NAKED PINS IN YUC MUTANTS 3 (NPY3)
AT2G02820	0.767881	MYB88	Encodes a putative transcription factor (MYB88), involved in stomata development, double loss of MYB88 and FLP (MYB124) activity results in a failure of guard mother cells (GMCs) to adopt the guard cell fate, thus they continue to divide resulting in abnormal stomata consisting of c
AT5G04310	0.765802	-	Pectin-modifying gene involved in guard cell wall modifications that are important for proper maintenance of turgor pressure and stomatal movement. protein_coding PECTATE LYASE LIKE12 (PLL12) PECTATE LYASE LIKE12 (PLL12)
AT1G74800	0.765739	GALT5	Encodes a Golgi-localized hydroxyproline galactosyltransferase GALT5. Functions together with GALT2 as redundant GALTs that control AGP (arabinogalactan-proteins) O-glycosylation, which is essential for normal growth and development. Mutants display multiple phenotypes including red
AT1G67720	0.755656	-	Leucine-rich repeat protein kinase family protein;(source:Araport11) protein_coding
AT2G01340	0.755049	At17.1	Encodes a protein whose expression is responsive to nematode infection; PADRE protein up-regulated after infection by S. sclerotiorun. protein_coding (At17.1) (At17.1)
AT3G22420	0.748294	WNK2	Encodes a member of the WNK family (9 members in all) of protein kinases, the structural design of which is clearly distinct from those of other known protein kinases, such as receptor-like kinases and mitogen-activated protein kinases. Its transcription is under the control of cir
AT4G36850	0.740788	-	PQ-loop repeat family protein / transmembrane family protein;(source:Araport11) protein_coding
AT3G27340	0.740022	-	Myb domain protein;(source:Araport11) protein_coding
AT2G33380	0.737568	PXG3	Encodes a calcium binding protein whose mRNA is induced upon treatment with NaCl, ABA and in response to desiccation. mRNA expression under drought conditions is apparent particularly in leaves and flowers. Isoform of caleosin with a role as a peroxygenase involved in oxylipin meta
AT1G46768	0.734094	RAP2-1	encodes a member of the DREB subfamily A-5 of ERF/AP2 transcription factor family (RAP2.1). The protein contains one AP2 domain. There are 16 members in this subfamily including RAP2.9 and RAP2.10. protein_coding RELATED TO AP2 1 (RAP2.1) RELATED TO AP2 1 (RAP2.1)
AT1G15550	0.722773	GA3OX1	Involved in later steps of the gibberellic acid biosynthetic pathway. Activated by AGAMOUS in a cal-1, ap1-1 background. Deletion of 208 bp from -1016 to -809 (&#916;-808) resulted in loss of GA-negative feedback (this sequence, which contains a 43-bp sequence GNFEI, was shown to b
AT1G70000	0.709859	-	Encodes a MYB-like Domain transcription factor that plays a positive role in anthocyanin accumulation in response to light and cytokinin via repression of MYBL2.MYBD expression increased in response to light or cytokinin, and MYBD enhanced anthocyanin biosynthesis via the repression
AT2G27360	0.70895	-	GDSL-motif esterase/acyltransferase/lipase. Enzyme group with broad substrate specificity that may catalyze acyltransfer or hydrolase reactions with lipid and non-lipid substrates. protein_coding
AT4G33110	0.705605	-	S-adenosyl-L-methionine-dependent methyltransferases superfamily protein;(source:Araport11) protein_coding (LIME1) (LIME1)
AT5G28840	0.701309	GME	Encodes a protein with GDP-D-mannose 3',5'-epimerase activity. The enzyme is involved in ascorbate biosynthesis. It catalyzes the conversion of GDP-D-mannose to GDP-L-galactose. protein_coding GDP-D-MANNOSE 3 (GME) GDP-D-MANNOSE 3 (GME)
AT5G42720	0.69554	-	Glycosyl hydrolase family 17 protein;(source:Araport11) protein_coding
AT2G24280	0.694939	-	alpha/beta-Hydrolases superfamily protein;(source:Araport11) protein_coding
AT5G11070	0.693839	-	hypothetical protein;(source:Araport11) protein_coding
AT3G29770	0.684731	MES11	Encodes a protein predicted to act as a carboxylesterase. It has similarity to the SABP2 methyl salicylate esterase from tobacco. This protein does not act on methyl IAA, methyl JA, MeSA, MeGA4, or MEGA9 in vitro. protein_coding METHYL ESTERASE 11 (MES11) METHYL ESTERASE 11
AT5G55930	0.675885	OPT1	oligopeptide transporter protein_coding OLIGOPEPTIDE TRANSPORTER 1 (OPT1) ARABIDOPSIS THALIANA OLIGOPEPTIDE TRANSPORTER 1 (ATOPT1);OLIGOPEPTIDE TRANSPORTER 1 (OPT1)
AT5G58900	0.673974	-	R-R-type MYB protein protein_coding DIVARICATA1 (DIV1) DIVARICATA1 (DIV1)
AT2G27690	0.669697	CYP94C1	Encodes a CYP94C1. Has highest omega-hydroxylase activity with 9,10-epoxystearic acid, while also metabolized lauric acid (C12:0) and C18 unsaturated fatty acids. Gene expression is induced in response to wounding and jasmonic acid treatment. protein_coding CYTOCHROME P450, FA
AT5G07580	0.65957	ERF106	encodes a member of the ERF (ethylene response factor) subfamily B-3 of ERF/AP2 transcription factor family. The protein contains one AP2 domain. There are 18 members in this subfamily including ATERF-1, ATERF-2, AND ATERF-5. protein_coding (ERF106) DECREASE WAX BIOSYN
AT2G41700	0.658375	ABCA1	ATP-binding cassette A1;(source:Araport11) protein_coding ATP-BINDING CASSETTE A1 (ABCA1) ATP-BINDING CASSETTE A1 (ABCA1);ARABIDOPSIS THALIANA ATP-BINDING CASSETTE A1 (AtABCA1)
AT4G29010	0.653302	AIM1	Functions in beta-oxidation of fatty acids, similar to CuMFP with L-3-hydroxyacyl-CoA hydrolyase , L-3-hydroxyacyl-dehydrogenase, D-3-hydroxyacyl-CoA epimerase, and 3, 2-enoyl-CoA isomerase activities. protein_coding ABNORMAL INFLORESCENCE MERISTEM (AIM1) ABNORMAL INFLORESCE
AT4G21400	0.650479	CRK28	Encodes a cysteine-rich receptor-like protein kinase. protein_coding CYSTEINE-RICH RLK (RECEPTOR-LIKE PROTEIN KINASE) 28 (CRK28) CYSTEINE-RICH RLK (RECEPTOR-LIKE PROTEIN KINASE) 28 (CRK28)
AT1G11710	0.64971	-	Pentatricopeptide repeat (PPR) superfamily protein;(source:Araport11) protein_coding
AT2G04795	0.649182	-	hypothetical protein;(source:Araport11) protein_coding
AT4G22200	0.639718	AKT2	Encodes AKT2, a photosynthate- and light-dependent inward rectifying potassium channel with unique gating properties that are regulated by phosphorylation. Expressed in guard cell protoplasts and in the phloem and xylem of aerial portions of the plant. The channel can coassemble w
AT5G52882	0.636752	-	P-loop containing nucleoside triphosphate hydrolases superfamily protein;(source:Araport11) protein_coding
AT5G51200	0.632622	-	Originally identified as EDS4, enhanced disease sensitive phenotype and subsequently cloned and identified as NUCLEOPORIN205. Affects circadian clock and downstream genes including those involved in defense response. protein_coding EMBRYO DEFECTIVE 3142 (EMB3142) ENHANCED DI
AT5G23870	0.621329	PAE9	Encodes a pectin acetylesterase that removes cell wall acetate associated with pectin formation in Arabidopsis leaves. protein_coding PECTIN ACETYLESTERASE 9 (PAE9) PECTIN ACETYLESTERASE 9 (PAE9)
AT5G10520	0.621112	RBK1	ROP binding protein kinases 1;(source:Araport11) protein_coding ROP BINDING PROTEIN KINASES 1 (RBK1) ROP BINDING PROTEIN KINASES 1 (RBK1)
AT2G45160	0.620259	SCL27	Belongs to one of the LOM (LOST MERISTEMS) genes: AT2G45160 (LOM1), AT3G60630 (LOM2) and AT4G00150 (LOM3). LOM1 and LOM2 promote cell differentiation at the periphery of shoot meristems and help to maintain their polar organization. protein_coding HAIRY MERISTEM 1 (HAM1) HAI
AT3G06760	0.61226	-	Drought-responsive family protein;(source:Araport11) protein_coding DROUGHT INDUCED 9-4 (ATDIL9-4) DROUGHT INDUCED 9-4 (ATDIL9-4)
AT1G26300	0.610235	-	BSD domain-containing protein;(source:Araport11) protein_coding
AT5G53370	0.607267	ATPMEPCRF	pectin methylesterase PCR fragment F;(source:Araport11) protein_coding PECTIN METHYLESTERASE PCR FRAGMENT F (PMEPCRF) PECTIN METHYLESTERASE PCR FRAGMENT F (PMEPCRF);PECTIN METHYLESTERASE PCR FRAGMENT F (ATPMEPCRF)
AT1G27960	0.604965	ECT9	encodes a protein whose C-terminal region is similar to ECT1 and ECT2, which bind to CIPK1. protein_coding EVOLUTIONARILY CONSERVED C-TERMINAL REGION 9 (ECT9) EVOLUTIONARILY CONSERVED C-TERMINAL REGION 9 (ECT9)
AT5G14120	0.604246	-	Major facilitator superfamily protein;(source:Araport11) protein_coding
AT5G53750	0.602948	-	CBS domain-containing protein;(source:Araport11) protein_coding
AT1G79630	0.601677	-	Protein phosphatase 2C family protein;(source:Araport11) protein_coding
AT4G37320	0.597133	CYP81D5	member of CYP81D protein_coding CYTOCHROME P450, FAMILY 81, SUBFAMILY D, POLYPEPTIDE 5 (CYP81D5) CYTOCHROME P450, FAMILY 81, SUBFAMILY D, POLYPEPTIDE 5 (CYP81D5)
AT1G11940	0.588579	-	Core-2/I-branching beta-1,6-N-acetylglucosaminyltransferase family protein;(source:Araport11) protein_coding
AT1G23850	0.584301	-	transmembrane protein;(source:Araport11) protein_coding
AT2G24580	0.580509	-	FAD-dependent oxidoreductase family protein;(source:Araport11) protein_coding
AT5G40450	0.57614	-	Encodes a member of a plant gene family, APK_ORTHOMCL5144,of unknown function. RBB1 is localized to the cytosol and involved in vacuolar biogenesis and organization. RBB1 mutants have increased number of vacuolar bulbs and fewer trans-vacuolar strands. protein_coding REGULATOR O
AT2G40080	0.573149	ELF4	Encodes a novel nuclear 111 amino-acid phytochrome-regulated component of a negative feedback loop involving the circadian clock central oscillator components CCA1 and LHY. ELF4 is necessary for light-induced expression of both CCA1 and LHY, and conversely, CCA1 and LHY act negative
AT1G26560	0.569113	BGLU40	beta glucosidase 40;(source:Araport11) protein_coding BETA GLUCOSIDASE 40 (BGLU40) BETA GLUCOSIDASE 40 (BGLU40)
AT3G07190	0.567797	-	B-cell receptor-associated protein 31-like protein;(source:Araport11) protein_coding
AT2G38310	0.562383	PYL4	Encodes a member of the PYR (pyrabactin resistance )/PYL(PYR1-like)/RCAR (regulatory components of ABA receptor) family proteins with 14 members. PYR/PYL/RCAR family proteins function as abscisic acid sensors. Mediate ABA-dependent regulation of protein phosphatase 2Cs ABI1 and AB
AT4G32880	0.560834	ATHB-8	member of homeodomain-leucine zipper family, acting as a differentiation-promoting transcription factor of the vascular meristems. protein_coding HOMEOBOX GENE 8 (HB-8) HOMEOBOX GENE 8 (ATHB-8);HOMEOBOX GENE 8 (HB-8); (ATHB8)
AT3G19450	0.558826	CAD4	Encodes a catalytically active cinnamyl alcohol dehydrogenase which uses p-coumaryl aldehyde as a preferred substrate. It can also use caffeyl, coniferyl and d-hydroxyconiferyl aldehydes as substrates. The mRNA is cell-to-cell mobile. protein_coding (ATCAD4) CINNAMYL AL
AT3G19380	0.540517	PUB25	PUB25 and PUB26 are closely related paralogs that encode functional E3 ligases. They function in immune response pathway by targeting BIK1 for degradation. protein_coding PLANT U-BOX 25 (PUB25) PLANT U-BOX 25 (PUB25)
AT2G46450	0.529691	CNGC12	Member of Cyclic nucleotide gated channel family.Positive regulator of resistance against avirulent fungal pathogen.Suppresses the phenotype conferred by cpr22 in a dosage-dependent manner. protein_coding CYCLIC NUCLEOTIDE-GATED CHANNEL 12 (CNGC12) CYCLIC NUCLEOTIDE-GATED CHA
AT1G27020	0.516475	-	plant/protein;(source:Araport11) protein_coding
AT1G69520	0.514951	-	S-adenosyl-L-methionine-dependent methyltransferases superfamily protein;(source:Araport11) protein_coding
AT3G13620	0.51364	-	Encodes POLYAMINE UPTAKE TRANSPORTER 4, an amino acid permease family protein. protein_coding POLYAMINE UPTAKE TRANSPORTER 4 (PUT4) POLYAMINE UPTAKE TRANSPORTER 4 (PUT4)
AT5G52870	0.511111	MAKR5	Encodes a member of the MAKR (MEMBRANE-ASSOCIATED KINASE REGULATOR) gene family. MAKRs have putative kinase interacting motifs and membrane localization signals. Known members include: AT5G26230 (MAKR1), AT1G64080 (MAKR2), AT2G37380 (MAKR3), AT2G39370 (MAKR4), AT5G52870 (MAKR5) and
AT1G05570	0.510904	CALS1	Encodes a callose synthase 1 catalytic subunit . Member of Glycosyltransferase Family- 48. protein_coding CALLOSE SYNTHASE 1 (CALS1) CALLOSE SYNTHASE 1 (CALS1); (GSL06);GLUCAN SYNTHASE-LIKE 6 (GSL6); (ATGSL06); (ATGSL6)
AT1G28600	0.508715	-	GDSL-motif esterase/acyltransferase/lipase. Enzyme group with broad substrate specificity that may catalyze acyltransfer or hydrolase reactions with lipid and non-lipid substrates. protein_coding GUARD-CELL-ENRICHED GDSL LIPASE 2 (GGL2) GUARD-CELL-ENRICHED GDSL LIPASE 2 (
AT1G10370	0.505369	GSTU17	Encodes GSTU17 (Glutathione S-Transferase U17). Functions as a negative component of stress-mediated signal transduction pathways in drought and salt stress responses. protein_coding EARLY-RESPONSIVE TO DEHYDRATION 9 (ERD9) GLUTATHIONE S-TRANSFERASE 30B (GST30B);GLUTATHIONE
AT1G51805	0.503198	-	Leucine-rich repeat protein kinase family protein;(source:Araport11) protein_coding STRESS INDUCED FACTOR 3 (SIF3) STRESS INDUCED FACTOR 3 (SIF3)
AT2G45680	0.498403	TCP9	TCP family transcription factor;(source:Araport11) protein_coding TCP DOMAIN PROTEIN 9 (TCP9) TCP DOMAIN PROTEIN 9 (TCP9)
AT5G14480	0.491186	-	beta-1,4-N-acetylglucosaminyltransferase family protein;(source:Araport11) protein_coding
AT3G26570	0.489643	PHT2;1	low affinity phosphate transporter protein_coding PHOSPHATE TRANSPORTER 2;1 (PHT2;1) (ORF02);PHOSPHATE TRANSPORTER 2;1 (PHT2;1)
AT5G49760	0.48835	-	Leucine rich receptor kinase. Encodes a receptor of extracellular reactive oxygen species. protein_coding (HPCA1) CANNOT RESPOND TO DMBQ 1 (CARD1); (HPCA1)
AT1G48370	0.483892	YSL8	Arabidopsis thaliana metal-nicotianamine transporter YSL4 protein_coding YELLOW STRIPE LIKE 8 (YSL8) YELLOW STRIPE LIKE 8 (YSL8)
AT3G49940	0.466432	LBD38	LOB domain-containing protein 38;(source:Araport11) protein_coding LOB DOMAIN-CONTAINING PROTEIN 38 (LBD38) LOB DOMAIN-CONTAINING PROTEIN 38 (LBD38)
AT1G21830	0.459897	-	hypothetical protein;(source:Araport11) protein_coding
AT5G11950	0.451932	LOG8	Encodes a protein of unknown function. It has been crystallized and shown to be structurally almost identical to the protein encoded by At2G37210. protein_coding LONELY GUY 8 (LOG8) (MOBP2);LONELY GUY 8 (LOG8)
AT2G47020	0.450825	-	Peptide chain release factor 1;(source:Araport11) protein_coding
AT4G24660	0.447969	ATHB22	homeobox protein 22;(source:Araport11) protein_coding HOMEOBOX PROTEIN 22 (HB22) HOMEOBOX PROTEIN 22 (HB22);MATERNAL EFFECT EMBRYO ARREST 68 (MEE68);ZINC FINGER HOMEODOMAIN 2 (ZHD2);HOMEOBOX PROTEIN 22 (ATHB22)
AT2G28320	0.445332	-	Pleckstrin homology (PH) and lipid-binding START domains-containing protein;(source:Araport11) protein_coding
AT5G16170	0.442249	-	Core-2/I-branching beta-1,6-N-acetylglucosaminyltransferase family protein;(source:Araport11) protein_coding
AT1G07640	0.441186	OBP2	A member of the DOF transcription factors. Prominently expressed in the phloem of leaves and other organs. Expression is induced by wounding, MeJA and insect feeding. Upregulates glucosinolate biosynthesis. PEAR protein involved in the formation of a short-range concentration gradie
AT3G30775	0.440163	POX1	Encodes a proline oxidase that is predicted to localize to the inner mitochondrial membrane, its mRNA expression induced by high levels of Al and by osmotic stress. The promoter contains an L-proline-inducible element. protein_coding EARLY RESPONSIVE TO DEHYDRATION 5 (ERD5)
AT5G05440	0.434498	PYL5	Encodes a member of the PYR (pyrabactin resistance )/PYL(PYR1-like)/RCAR (regulatory components of ABA receptor) family proteins with 14 members. PYR/PYL/RCAR family proteins function as abscisic acid sensors. Mediate ABA-dependent regulation of protein phosphatase 2Cs ABI1 and AB
AT4G12300	0.433011	CYP706A4	member of CYP706A protein_coding CYTOCHROME P450, FAMILY 706, SUBFAMILY A, POLYPEPTIDE 4 (CYP706A4) CYTOCHROME P450, FAMILY 706, SUBFAMILY A, POLYPEPTIDE 4 (CYP706A4)
AT1G07180	0.429526	NDA1	Internal NAD(P)H dehydrogenase in mitochondria. The predicted protein sequence has high homology with other designated NAD(P)H DHs from microorganisms; the capacity for matrix NAD(P)H oxidation via the rotenone-insensitive pathway is significantly reduced in the Atndi1 mutant plant
AT2G29670	0.428197	-	Tetratricopeptide repeat (TPR)-like superfamily protein;(source:Araport11) protein_coding
AT1G25560	0.427755	TEM1	Encodes a member of the RAV transcription factor family that contains AP2 and B3 binding domains. Involved in the regulation of flowering under long days. Loss of function results in early flowering. Overexpression causes late flowering and repression of expression of FT. Novel tra
AT2G26440	0.424502	PME12	Plant invertase/pectin methylesterase inhibitor superfamily;(source:Araport11) protein_coding PECTIN METHYLESTERASE 12 (PME12) PECTIN METHYLESTERASE 12 (PME12)
AT3G52950	0.406518	CBSCBSPB3	CBS / octicosapeptide/Phox/Bemp1 (PB1) domains-containing protein;(source:Araport11) protein_coding
AT3G01120	0.404127	CGS1	encodes a cystathionine gamma-synthase, which performs the first committed step in methionine biosynthesis. A conserved motif of 13 amino acids in the first exon is required for posttranscriptional autoregulation. This enzyme shares the same substrate as threonine synthase (TS) and
AT1G80710	0.385857	DRS1	Encodes a WD-40 repeat family protein containing a DWD (DDB1 binding WD-40) motif. Mutant analysis demonstrates that DRS1 promotes tolerance to drought stress, possibly mediated by ABA, and suggests involvement of DDB1- Cul4?mediated protein degradation in drought response. pro
AT4G18010	0.381276	IP5P2	Encodes an inositol polyphosphate 5-phosphatase that appears to have Type I activity. It can dephosphorylate IP3(inositol(1,4,5)P3) and IP4 (inositol(1,3,4,5)P4), but it does not appear to be active against phosphatidylinositol 4,5 bisphosphate. Overexpression of this gene renders p
AT3G11170	0.379616	FAD7	Chloroplastic enzyme responsible for the synthesis of 16:3 and 18:3 fatty acids from galactolipids, sulpholipids and phosphatidylglycerol. Uses ferredoxin as electron donor. Gene expression is induced by wounding in shoot and root. The wound-response in shoot is independent of jasmo
AT4G36860	0.375618	-	DAR1 is a member of a small (7 member) ubiquitin binding protein family. It appears to play a role in regulation of endoreduplication in leaf epidermal tissue. protein_coding DA1-RELATED PROTEIN 1 (DAR1) DA1-RELATED PROTEIN 1 (DAR1)
AT5G46450	0.368882	-	Disease resistance protein (TIR-NBS-LRR class) family;(source:Araport11) protein_coding
AT2G41040	0.368261	-	S-adenosyl-L-methionine-dependent methyltransferases superfamily protein;(source:Araport11) protein_coding
AT5G54660	0.361164	HSP21.7	HSP20-like chaperones superfamily protein;(source:Araport11) protein_coding
AT2G23740	0.358147	SUVR5	Encodes a SET-domain protein SUVR5 that mediates H3K9me2 deposition and silencing at stimulus response genes in a DNA methylation-independent manner. protein_coding SU(VAR)3-9-RELATED PROTEIN 5 (SUVR5) SU(VAR)3-9-RELATED PROTEIN 5 (SUVR5)
AT5G53420	0.353531	-	Member of ASML2 family of CCT domain proteins.There is a preferential accumulation of RNA isoforms CCT101.1 and CCT101.2 in response to N-treatment, each isoform has different targets. protein_coding CONSTANS, CO-LIKE AND TOC1 MOTIF; (CCT101) CONSTANS, CO-LIKE AND TOC1
AT3G55340	0.348544	PHIP1	Plant-specific protein. Interacts with phragmoplastin, Rop1 and Rop2. Involved in cell plate formation. protein_coding PHRAGMOPLASTIN INTERACTING PROTEIN 1 (PHIP1) PHRAGMOPLASTIN INTERACTING PROTEIN 1 (PHIP1)
AT5G08660	0.343194	-	D-lactate dehydrogenase (DUF668);(source:Araport11) protein_coding PSK SIMULATOR 3 (PSI3) PSK SIMULATOR 3 (PSI3)
AT1G50420	0.337131	SCL3	Encodes a scarecrow-like protein (SCL3) Putative transcription factors interacting with the gene product of VHA-B1 (vacuolar ATPase subunit B1; as shown through yeast two-hybrid assay). protein_coding SCARECROW-LIKE 3 (SCL3) SCARECROW-LIKE 3 (SCL3);SCARECROW-LIKE 3 (SCL-3)
AT1G76990	0.336528	ACR3	ACT domain repeat 3;(source:Araport11) protein_coding ACT DOMAIN REPEAT 3 (ACR3) ACT DOMAIN REPEAT 3 (ACR3)
AT2G29140	0.333702	APUM3	Encodes a member of the Arabidopsis Pumilio (APUM) proteins containing PUF domain (eight repeats of approximately 36 amino acids each). PUF proteins regulate both mRNA stability and translation through sequence-specific binding to the 3' UTR of target mRNA transcripts. The mRNA is c
AT5G14640	0.32151	ASK5	GSK3-like kinase, subgroup II. protein_coding SHAGGY-LIKE KINASE 13 (SK13) SHAGGY-LIKE KINASE 13 (ATSK13);SHAGGY-LIKE KINASE 13 (SK13); (ASK&#949;)
AT3G14230	0.293615	RAP2-2	encodes a member of the ERF (ethylene response factor) subfamily B-2 of ERF/AP2 transcription factor family (RAP2.2). The protein contains one AP2 domain. There are 5 members in this subfamily including RAP2.2 AND RAP2.12. protein_coding RELATED TO AP2 2 (RAP2.2) RELATED TO
AT5G01410	0.284948	PDX13	Encodes a protein predicted to function in tandem with PDX2 to form glutamine amidotransferase complex with involved in vitamin B6 biosynthesis. protein_coding REDUCED SUGAR RESPONSE 4 (RSR4) REDUCED SUGAR RESPONSE 4 (RSR4);ARABIDOPSIS THALIANA PYRIDOXINE BIOSYNTHESIS 1.3 (A
AT3G46530	0.284122	RPP13	Confers resistance to the biotrophic oomycete, Peronospora parasitica. Encodes an NBS-LRR type R protein with a putative amino-terminal leucine zipper. Fungal protein ATR13 induces RPP13 gene expression and disease resistance. The mRNA is cell-to-cell mobile. protein_coding REC
AT1G67890	0.273408	-	Encodes a protein with similarity to RAF MAP kinases. Based on loss of function phenotype, RAF11 appears to be involved in mediating ABA responses such as dormancy and environmental stress. Expressed in most plant tissues but excluded from root tips and young leaves. protein_cod
AT5G52810	-0.303643	SARD4	SAR-DEFICIENT4 (SARD4) alias ORNITHINE CYCLODEAMINASE/m-CRYSTALLIN (ORNCD1) is involved in the biosynthesis of pipecolic acid. The reductase converts dehydropipecolic acid intermediates generated from L-Lysine by AGD2-LIKE DEFENSE RESPONSE PROTEIN1 (ALD1) to pipecolic acid (PMID:283
AT1G34320	-0.304991	-	Ikzf5 (DUF668);(source:Araport11) protein_coding PSK SIMULATOR 1 (PSI1) PSK SIMULATOR 1 (PSI1)
AT4G38470	-0.311146	STY46	Serine/threonine kinase that phosphorylate transit peptides of chloroplast and mitochondria targeted pre-proteins. protein_coding SERINE/THREONINE/TYROSINE KINASE 46 (STY46) SERINE/THREONINE/TYROSINE KINASE 46 (STY46)
AT1G52760	-0.326345	CSE	Encodes caffeoyl shikimate esterase and is involved in lignin biosynthesis. CSE converts caffeoyl shikimate to caffiate. Loss of function mutations have reduced lignin content and collapsed vessel elements. It is also reported to function as a lysophospholipase 2 (LysoPL2) involved
AT4G19960	-0.333133	KUP9	Encodes a potassium ion transmembrane transporter. Also mediates cesium uptake when expressed in E. coli. The mRNA is cell-to-cell mobile. protein_coding K+ UPTAKE PERMEASE 9 (KUP9) (ATKUP9); (HAK9); (KT9);K+ UPTAKE PERMEASE 9 (KUP9)
AT5G48930	-0.345247	HST	At5g48930 has been shown to encode for the hydroxycinnamoyl-Coenzyme A shikimate/quinate hydroxycinnamoyltransferase (HCT) both synthesizing and catabolizing the hydroxycinnamoylesters (coumaroyl/caffeoyl shikimate and quinate) involved in the phenylpropanoid pathway. Influence on
AT1G49050	-0.355019	APCB1	Encodes a member of the aspartyl protease family. Interacts with BAGP1 and BAG6 and appears to be required for cleavage of BAG6 as BAG6 is not cleaved in APCB1 mutant backgrounds. protein_coding (APCB1) (APCB1)
AT1G59580	-0.369956	MPK2	encodes a mitogen-activated kinase involved in innate immunity The mRNA is cell-to-cell mobile. protein_coding MITOGEN-ACTIVATED PROTEIN KINASE HOMOLOG 2 (MPK2) MITOGEN-ACTIVATED PROTEIN KINASE HOMOLOG 2 (ATMPK2);MITOGEN-ACTIVATED PROTEIN KINASE HOMOLOG 2 (MPK2)
AT1G80860	-0.371994	PLMT	Encodes a single-copy phospholipid N-methyltransferase, involved in phosphatidylcholine biosynthesis. Has specific activity towards phosphatidylmonomethylethanolamine and phosphatidyldimethylethanolamine, but not phosphatidylethanolamine. protein_coding PHOSPHOLIPID N-METHYLTRANSF
AT5G65470	-0.392199	OFUT39	O-fucosyltransferase family protein;(source:Araport11) protein_coding
AT2G23680	-0.404653	-	Cold acclimation protein WCOR413 family;(source:Araport11) protein_coding
AT4G22340	-0.407726	CDS2	cytidinediphosphate diacylglycerol synthase 2;(source:Araport11) protein_coding CYTIDINEDIPHOSPHATE DIACYLGLYCEROL SYNTHASE 2 (CDS2) CYTIDINEDIPHOSPHATE DIACYLGLYCEROL SYNTHASE 2 (CDS2)
AT5G58620	-0.410032	-	Involved in control of defence gene expression post-transcriptionally through release from translation arrest within TZF9-PAB2-containing RNA granules. TZF9 shows phospho-mobility shift after flg22 treatment, inferred to be caused by phosphorylation through MPK3 and/or MPK6. The maj
AT5G42440	-0.412947	-	Protein kinase superfamily protein;(source:Araport11) protein_coding
AT4G22570	-0.423229	APT3	Encodes an adenine phosphoribosyltransferase (APT; EC 2.4.2.7), which is a constitutively expressed enzyme involved in the one-step salvage of adenine to AMP. APT3 has higher affinity for zeatin, isopentenyladenine and benzyladenine than APT1 but lower Vmax than APT1. protein_cod
AT5G52310	-0.429867	RD29A	cold regulated gene, the 5' region of cor78 has cis-acting regulatory elements that can impart cold-regulated gene expression The mRNA is cell-to-cell mobile. protein_coding LOW-TEMPERATURE-INDUCED 78 (LTI78) COLD REGULATED 78 (COR78);LOW-TEMPERATURE-INDUCED 78 (LTI78);RESPON
AT1G03430	-0.437109	AHP5	Encodes AHP5, one of the six Arabidopsis thaliana histidine phosphotransfer proteins (AHPs). AHPs function as redundant positive regulators of cytokinin signaling. Members of the AHP gene family include: AT3G21510 (AHP1), AT3G29350 (AHP2), AT5G39340 (AHP3), AT3G16360 (AHP4), AT1G0
AT2G41380	-0.442475	-	S-adenosyl-L-methionine-dependent methyltransferases superfamily protein;(source:Araport11) protein_coding
AT5G46710	-0.44678	-	PLATZ transcription factor family protein;(source:Araport11) protein_coding
AT3G28580	-0.448815	-	P-loop containing nucleoside triphosphate hydrolases superfamily protein;(source:Araport11) protein_coding
AT5G63850	-0.451989	AAP4	Amino acid transporter whose expression is downregulated by dehydration. protein_coding AMINO ACID PERMEASE 4 (AAP4) AMINO ACID PERMEASE 4 (AAP4)
AT3G03150	-0.455481	-	hypothetical protein;(source:Araport11) protein_coding
AT5G65575	-0.45914	-	Natural antisense transcript overlaps with AT5G65580;(source:Araport11) antisense_long_noncoding_rna
AT5G22090	-0.472414	-	EAR1 is a negative regulator of ABA signaling that enhances the activity of all six clade A PP2Cs (ABI1, ABI2, HAB1, HAB2, AHG1, AHG3) by interacting with and releasing the N-terminal autoinhibition of these proteins. EAR1 indirectly affects OST1 activity through enhancing ABI1 acti
AT3G58620	-0.473181	TTL4	Encodes one of the 36 carboxylate clamp (CC)-tetratricopeptide repeat (TPR) proteins (Prasad 2010, Pubmed ID: 20856808) with potential to interact with Hsp90/Hsp70 as co-chaperones. The TTL family is required for osmotic stress tolerance and male sporogenesis. protein_coding TET
AT3G61380	-0.475028	-	Phosphatidylinositol N-acetyglucosaminlytransferase subunit P-like protein;(source:Araport11) protein_coding TON1 RECRUITING MOTIF 14 (TRM14) TON1 RECRUITING MOTIF 14 (TRM14)
AT1G77380	-0.478541	AAP3	Amino acid permease which transports basic amino acids. protein_coding AMINO ACID PERMEASE 3 (AAP3) (ATAAP3);AMINO ACID PERMEASE 3 (AAP3)
AT2G37130	-0.478721	PER21	Peroxidase superfamily protein;(source:Araport11) protein_coding
AT3G56240	-0.481799	CCH	CCH protein belongs to a family of eukaryotic proteins that participate in intracellular copper homeostasis by delivering this metal to the secretory pathway; mainly located along the vascular bundles of senescing leaves and petioles as well as in stem sieve elements; hypothesized
AT1G61660	-0.482804	BHLH112	Encodes a transcriptional activator that regulates the expression of genes by binding to their GCG- or E-boxes to mediate physiological responses, including proline biosynthesis and ROS scavenging pathways, to enhance stress tolerance. Governs the competence of pericycle cells to in
AT1G26920	-0.497691	-	zinc finger CCHC domain protein;(source:Araport11) protein_coding
AT4G14020	-0.501266	-	Rapid alkalinization factor (RALF) family protein;(source:Araport11) protein_coding
AT4G32800	-0.50935	ERF043	encodes a member of the DREB subfamily A-4 of ERF/AP2 transcription factor family. The protein contains one AP2 domain. There are 17 members in this subfamily including TINY. protein_coding ETHYLENE RESPONSE FACTOR 43 (ERF043) ETHYLENE RESPONSE FACTOR 43 (ERF043)
AT1G08230	-0.510427	GAT1	Codes for a H+-driven, high affinity gamma-aminobutyric acid (GABA) transporter. Localized at the plasma membrane. In planta, AtGAT1 expression was highest in flowers and under conditions of elevated GABA concentrations such as wounding or senescence. protein_coding
AT5G65660	-0.511959	-	hydroxyproline-rich glycoprotein family protein;(source:Araport11) protein_coding
AT3G52870	-0.514129	IQM3	IQ calmodulin-binding motif family protein;(source:Araport11) protein_coding
AT1G51340	-0.518186	DTX42	Encodes a root citrate transporter which together with the root malate transporter ALMT1 are the primary mechanism of aluminum tolerance. protein_coding MULTI-DRUG AND TOXIC COMPOUND EXTRUSION (MATE) MULTI-DRUG AND TOXIC COMPOUND EXTRUSION (MATE)
AT5G58980	-0.518662	NCER3	Neutral/alkaline non-lysosomal ceramidase;(source:Araport11) protein_coding NEUTRAL CERAMIDASE3 (ATNCER3) NEUTRAL CERAMIDASE3 (ATNCER3)
AT1G55120	-0.52069	CWINV3	Encodes a protein with fructan exohydrolase (FEH) activity acting on levan-type fructans (6-FEH, levanase). The enzyme does not have invertase activity. protein_coding BETA-FRUCTOFURANOSIDASE 5 (FRUCT5) BETA-FRUCTOFURANOSIDASE 5 (FRUCT5);6-FRUCTAN EXOHYDROLASE (AtcwINV3
AT5G27950	-0.521303	KIN14U	P-loop containing nucleoside triphosphate hydrolases superfamily protein;(source:Araport11) protein_coding
AT1G23800	-0.525912	ALDH2B7	Encodes a mitochondrial aldehyde dehydrogenase; nuclear gene for mitochondrial product. protein_coding ALDEHYDE DEHYDROGENASE 2B7 (ALDH2B7) ALDEHYDE DEHYDROGENASE 2B (ALDH2B);ALDEHYDE DEHYDROGENASE 2B7 (ALDH2B7)
AT5G17450	-0.531569	HIPP21	Heavy metal transport/detoxification superfamily protein;(source:Araport11) protein_coding HEAVY METAL ASSOCIATED ISOPRENYLATED PLANT PROTEIN 21 (HIPP21) HEAVY METAL ASSOCIATED PROTEIN 45 (ATHMP45);HEAVY METAL ASSOCIATED ISOPRENYLATED PLANT PROTEIN 21 (HIPP21)
AT4G35480	-0.534664	ATL45	Encodes a putative RING-H2 finger protein RHA3b. protein_coding RING-H2 FINGER A3B (RHA3B) ARABIDOPSIS T??XICOS EN LEVADURA 45 (ATL45);RING-H2 FINGER A3B (RHA3B)
AT5G54130	-0.536001	-	Calcium-binding endonuclease/exonuclease/phosphatase family;(source:Araport11) protein_coding
AT2G26740	-0.543918	ATSEH	Encodes a soluble epoxide hydrolase whose expression is induced by auxin and water stress. protein_coding SOLUBLE EPOXIDE HYDROLASE (SEH) SOLUBLE EPOXIDE HYDROLASE (SEH);SOLUBLE EPOXIDE HYDROLASE (ATSEH)
AT2G31790	-0.54552	UGT74C1	UDP-Glycosyltransferase superfamily protein;(source:Araport11) protein_coding
AT5G64240	-0.545725	AMC3	Encodes a type I metacaspase. Two Arabidopsis metacaspases, AT1G02170 (MC1) and AT4G25110 (MC2) antagonistically control programmed cell death in Arabidopsis. MC1 is a positive regulator of cell death and requires conserved caspase-like putative catalytic residues for its function.
AT2G03760	-0.548229	SOT12	Encodes a brassinosteroid sulfotransferase. In vitro experiements show that this enzyme has a preference for 24-epibrassinosteroids, particularly 24-epicathasterone, but does not act on castasterone and brassinolide. It also shows sulfating activity toward flavonoids. It is differen
AT5G65140	-0.552586	TPPJ	Haloacid dehalogenase-like hydrolase (HAD) superfamily protein;(source:Araport11) protein_coding TREHALOSE-6-PHOSPHATE PHOSPHATASE J (TPPJ) TREHALOSE-6-PHOSPHATE PHOSPHATASE J (TPPJ)
AT2G40820	-0.553146	-	stomatal closure actin-binding-like protein;(source:Araport11) protein_coding
AT1G52890	-0.556581	NAC019	encodes a NAC transcription factor whose expression is induced by drought, high salt, and abscisic acid. This gene binds to ERD1 promoter in vitro. protein_coding NAC DOMAIN CONTAINING PROTEIN 19 (NAC019) (ANAC19);NAC DOMAIN CONTAINING PROTEIN 19 (ANAC019);NAC DOMAIN CON
AT3G11930	-0.557549	-	Adenine nucleotide alpha hydrolases-like superfamily protein;(source:Araport11) protein_coding
AT3G43270	-0.567547	PME32	Plant invertase/pectin methylesterase inhibitor superfamily;(source:Araport11) protein_coding
AT5G22740	-0.569175	CSLA2	Encodes a beta-mannan synthase based on in vitro enzyme assays from heterologously expressed protein. CSLA2 synthesizes the backbone of galactoglucomannan in seed coat epidermal cells. Both CSLA2 and MUCI10, which may be part of a protein complex, are critical for mucilage architect
AT3G50660	-0.569943	CYP90B1	Encodes a 22&#945; hydroxylase whose reaction is a rate-limiting step in brassinosteroid biosynthetic pathway. The protein is a member of CYP90B gene family. The stable clm allele displays a small, compressed rosette, reduced internode length, and reduced fertility, appears in selfe
AT4G39950	-0.571607	CYP79B2	Belongs to cytochrome P450 and is involved in tryptophan metabolism. Converts Trp to indo-3-acetaldoxime (IAOx), a precursor to IAA and indole glucosinolates. The mRNA is cell-to-cell mobile. protein_coding CYTOCHROME P450, FAMILY 79, SUBFAMILY B, POLYPEPTIDE 2 (CYP79B2) CYT
AT2G37040	-0.580057	PAL1	Encodes PAL1, a phenylalanine ammonia-lyase. Arabidopsis has four PALs: AT2G37040 (PAL1), AT3G53260 (PAL2), AT5G04230 (PAL3) and AT3G10340 (PAL4). protein_coding PHE AMMONIA LYASE 1 (pal1) (ATPAL1);PHE AMMONIA LYASE 1 (pal1)
AT4G00955	-0.584328	-	wall-associated receptor kinase-like protein;(source:Araport11) protein_coding
AT2G34930	-0.585627	-	disease resistance family protein / LRR family protein;(source:Araport11) protein_coding
AT4G30650	-0.586432	-	Low temperature and salt responsive protein family;(source:Araport11) protein_coding
AT3G04030	-0.586558	MYR2	Homeodomain-like superfamily protein;(source:Araport11) protein_coding (MYR2) (MYR2)
AT5G19230	-0.589986	-	Glycoprotein membrane precursor GPI-anchored;(source:Araport11) protein_coding
AT3G50930	-0.592298	HSR4	Encodes a protein that is present in a homo-multimeric protein complex on the outer mitochondrial membrane and plays a role in cell death and amplifying salicylic acid signalling. The mRNA is cell-to-cell mobile. protein_coding CYTOCHROME BC1 SYNTHESIS (BCS1) OUTER MITOCHONDRIAL
AT2G32930	-0.602504	ZFN2	Encodes a zinc finger protein. protein_coding ZINC FINGER NUCLEASE 2 (ZFN2) ZINC FINGER NUCLEASE 2 (ZFN2)
AT3G55130	-0.602866	ABCG19	Encodes a vacuole localized protein of the ABC transporter White-Brown Complex (WBC) family. When overexpressed in planta, confers resistance to kanamycin. protein_coding ATP-BINDING CASSETTE G19 (ABCG19) WHITE-BROWN COMPLEX HOMOLOG 19 (ATWBC19);ATP-BINDING CASSETTE G19 (
AT5G14200	-0.606496	IMDH3	The AtIMD1 is one out of 3 genes encoding the enzyme 3-isopropylmalate dehydrogenase involved in leucine biosynthesis in Arabidopsis. Its subcellular location has been targeted to plastids. Encodes methylthioalkylmalate dehydrogenase. Involved in glucosinolate biosynthesis, in methi
AT1G22710	-0.608509	SUC2	Encodes for a high-affinity transporter essential for phloem loading and long-distance transport. A major sucrose transporter, AtSUC2 can also transport a wide range of physiological and synthetic glucose conjugates with both &#945;- or &#946;-linkage. protein_coding SUCROSE-PRO
AT2G41170	-0.609632	-	F-box family protein;(source:Araport11) protein_coding
AT5G44400	-0.609755	-	FAD-binding Berberine family protein;(source:Araport11) protein_coding (ATBBE26) (ATBBE26)
AT3G02210	-0.613347	COBL1	COBRA-like protein 1 precursor;(source:Araport11) protein_coding COBRA-LIKE PROTEIN 1 PRECURSOR (COBL1) COBRA-LIKE PROTEIN 1 PRECURSOR (COBL1)
AT1G78110	-0.616534	-	nucleolar GTP-binding protein;(source:Araport11) protein_coding
AT5G25610	-0.620643	RD22	responsive to dehydration 22 (RD22) mediated by ABA protein_coding RESPONSIVE TO DESICCATION 22 (RD22) (ATRD22);RESPONSIVE TO DESICCATION 22 (RD22)
AT1G51680	-0.622639	4CL1	encodes an isoform of 4-coumarate:CoA ligase (4CL), which is involved in the last step of the general phenylpropanoid pathway. In addition to 4-coumarate, it also converts ferulate. The catalytic efficiency was in the following (descending) order: p-coumaric acid, ferulic acid, ca
AT3G21240	-0.625465	4CL2	encodes an isoform of 4-coumarate:CoA ligase (4CL), which is involved in the last step of the general phenylpropanoid pathway. The catalytic efficiency was in the following (descending) order: p-coumaric acid, caffeic acid, ferulic acid, 5-OH-ferulic acid and cinnamic acid. At4CL2
AT3G13450	-0.637369	DIN4	branched chain alpha-keto acid dehydrogenase E1 beta protein_coding DARK INDUCIBLE 4 (DIN4) DARK INDUCIBLE 4 (DIN4); (E1B2)
AT5G66440	-0.644797	-	tRNA-methyltransferase non-catalytic subunit trm6MTase subunit;(source:Araport11) protein_coding
AT1G52140	-0.661567	-	Avr9/Cf-9 rapidly elicited protein;(source:Araport11) protein_coding
AT4G10390	-0.669267	-	Protein kinase superfamily protein;(source:Araport11) protein_coding
AT5G10625	-0.672624	FLP2	flowering-promoting factor-like protein;(source:Araport11) protein_coding
AT5G42146	-0.680833	-	transmembrane protein;(source:Araport11) protein_coding
AT1G78410	-0.685793	VQ10	VQ motif-containing protein;(source:Araport11) protein_coding
AT5G23660	-0.687776	SWEET12	Encodes a member of the SWEET sucrose efflux transporter family proteins. protein_coding (SWEET12) HOMOLOG OF MEDICAGO TRUNCATULA MTN3 (MTN3); (AtSWEET12); (SWEET12)
AT4G34050	-0.693164	CCoAOMT1	Methyltransferase in the lignin biosynthetic pathway. protein_coding CAFFEOYL COENZYME A O-METHYLTRANSFERASE 1 (CCoAOMT1) CAFFEOYL COENZYME A O-METHYLTRANSFERASE 1 (CCoAOMT1)
AT1G08630	-0.705115	THA1	Encodes a threonine aldolase, involved in threonine degradation to glycine. Primarily expressed in seeds and seedlings. protein_coding THREONINE ALDOLASE 1 (THA1) THREONINE ALDOLASE 1 (THA1)
AT5G66650	-0.708331	-	Chloroplast localized mitochondrial calcium uniporter. protein_coding CHLOROPLAST-LOCALIZED MITOCHONDRIAL CALCIUM UNIPORTER (CMCU) CHLOROPLAST-LOCALIZED MITOCHONDRIAL CALCIUM UNIPORTER (CMCU)
AT5G24140	-0.722753	SQP2	Encodes a protein with similarity to squalene monoxygenases. protein_coding SQUALENE MONOOXYGENASE 2 (SQP2) SQUALENE MONOOXYGENASE 2 (SQP2)
AT5G22860	-0.723286	-	Serine carboxypeptidase S28 family protein;(source:Araport11) protein_coding
AT1G78370	-0.723791	GSTU20	Encodes glutathione transferase belonging to the tau class of GSTs. Naming convention according to Wagner et al. (2002). protein_coding GLUTATHIONE S-TRANSFERASE TAU 20 (GSTU20) GLUTATHIONE S-TRANSFERASE TAU 20 (GSTU20);GLUTATHIONE S-TRANSFERASE TAU 20 (ATGSTU20)
AT2G16050	-0.729786	-	Cysteine/Histidine-rich C1 domain family protein;(source:Araport11) protein_coding
AT4G16670	-0.738999	-	FORKED-LIKE family member, part of Group 3 (Group 1 consists of FKD1, FL1-FL3; Group 2 consists of FL4 and FL8 and Group 3 consists of FL5- FL7). May coordinate leaf size with vein density, where Group 1 members and Group 3 members have opposing functions. protein_coding FOR
AT5G46050	-0.742763	NPF5.2	Encodes a di- and tri-peptide transporter involved in responses to wounding, virulent bacterial pathogens, and high NaCl concentrations. The protein is predicted to have 12 transmembrane helicies. protein_coding NRT1/ PTR FAMILY 5.2 (NPF5.2) ARABIDOPSIS THALIANA PEPTIDE TRANSP
AT2G32030	-0.761932	-	Acyl-CoA N-acyltransferases (NAT) superfamily protein;(source:Araport11) protein_coding
AT5G64700	-0.774813	-	nodulin MtN21-like transporter family protein protein_coding USUALLY MULTIPLE ACIDS MOVE IN AND OUT TRANSPORTERS 21 (UMAMIT21) USUALLY MULTIPLE ACIDS MOVE IN AND OUT TRANSPORTERS 21 (UMAMIT21)
AT5G14700	-0.779081	-	NAD(P)-binding Rossmann-fold superfamily protein;(source:Araport11) protein_coding
AT2G26690	-0.789328	NPF6.2	Major facilitator superfamily protein;(source:Araport11) protein_coding NRT1/ PTR FAMILY 6.2 (NPF6.2) (ATNPF6.2);NRT1/ PTR FAMILY 6.2 (NPF6.2)
AT5G10180	-0.78966	SULTR2;1	Encodes a low-affinity sulfate transporter expressed in the root cap and central cylinder, where it is induced by sulfur starvation. Expression in the shoot vascular system is not induced by sulfur starvation. protein_coding SULFATE TRANSPORTER 2;1 (SULTR2;1) SULFATE TRA
AT3G62020	-0.79243	GLP10	germin-like protein (GLP10) protein_coding GERMIN-LIKE PROTEIN 10 (GLP10) GERMIN-LIKE PROTEIN 10 (GLP10)
AT1G74090	-0.793513	SOT18	encodes a desulfoglucosinolate sulfotransferase, involved in the final step of glucosinolate core structure biosynthesis. Has a broad-substrate specificity with preference with methionine-derived desulfoglucosinolates. protein_coding DESULFO-GLUCOSINOLATE SULFOTRANSFERASE 18 (
AT5G42830	-0.804286	-	HXXXD-type acyl-transferase family protein;(source:Araport11) protein_coding
AT5G54510	-0.810263	GH3.6	Encodes an IAA-amido synthase that conjugates Ala, Asp, Phe, and Trp to auxin. Lines overexpressing this gene accumulate IAA-ASP and are hypersensitive to several auxins. Identified as a dominant mutation that displays shorter hypocotyls in light grown plants when compared to wild
AT4G13100	-0.812098	-	RING/U-box superfamily protein;(source:Araport11) protein_coding
AT1G19050	-0.812333	ARR7	Encodes a member of the Arabidopsis response regulator (ARR) family, most closely related to ARR15. A two-component response regulator protein containing a phosphate accepting domain in the receiver domain but lacking a DNA binding domain in the output domain. Involved in response t
AT4G17030	-0.832024	EXLB1	Encodes EXLB1 (expansin-like B1), a member of the expansin family. protein_coding EXPANSIN-LIKE B1 (EXLB1) EXPANSIN-LIKE B1 (ATEXLB1);EXPANSIN-LIKE B1 (EXLB1); (ATEXPR1); (AT-EXPR); (EXPR); (ATHEXP BETA 3.1)
AT3G15680	-0.834728	-	Ran BP2/NZF zinc finger-like superfamily protein;(source:Araport11) protein_coding
AT4G15700	-0.844549	GRXS3	Encodes a member of the CC-type glutaredoxin (ROXY) family. Operates downstream of cytokinins in a signal transduction pathway that negatively regulates plant primary root growth in response to nitrate. protein_coding GLUTAREDOXIN 3 (GRXS3) GLUTAREDOXIN 3 (GRXS3); (ROXY11)
AT4G30460	-0.84978	-	glycine-rich protein;(source:Araport11) protein_coding
AT1G73630	-0.849988	CML26	EF hand calcium-binding protein family;(source:Araport11) protein_coding
AT1G65860	-0.850786	FMOGS-OX1	belongs to the flavin-monooxygenase (FMO) family, encodes a glucosinolate S-oxygenase that catalyzes the conversion of methylthioalkyl glucosinolates to methylsulfinylalkyl glucosinolates protein_coding FLAVIN-MONOOXYGENASE GLUCOSINOLATE S-OXYGENASE 1 (FMO GS-OX1) FLAVIN-MONO
AT1G80920	-0.852493	ATJ8	A nuclear encoded soluble protein found in the chloroplast stroma. Negatively regulated by light and has rapid turnover in darkness. protein_coding (J8) (J8);TRANSLOCON AT THE OUTER ENVELOPE MEMBRANE OF CHLOROPLASTS 12 (Toc12);DNA J PROTEIN C22 (DJC22); (AtJ8);TRANSLOCON AT
AT4G30230	-0.869925	-	hypothetical protein;(source:Araport11) protein_coding
AT5G64120	-0.871432	PER71	Encodes a cell wall bound peroxidase that is induced by hypo-osmolarity and is involved in the lignification of cell walls. Class III peroxidase cell wall-targeted protein localized to the micropylar endosperm facing the radicle. Involved in seed germination. protein_coding PER
AT5G65870	-0.883635	PSK5	Probable phytosulfokines 5 precursor, coding for a unique plant peptide growth factor. protein_coding PHYTOSULFOKINE 5 PRECURSOR (PSK5) PHYTOSULFOKINE 5 PRECURSOR (ATPSK5);PHYTOSULFOKINE 5 PRECURSOR (PSK5); (PSK5)
AT5G38200	-0.885286	-	Class I glutamine amidotransferase-like superfamily protein;(source:Araport11) protein_coding
AT1G65845	-0.893268	-	transmembrane protein;(source:Araport11) protein_coding
AT4G15670	-0.894282	GRXS7	Encodes a member of the CC-type glutaredoxin (ROXY) family. protein_coding MONOTHIOL GLUTAREDOXIN-S7 (GRXS7) (ROXY14);MONOTHIOL GLUTAREDOXIN-S7 (GRXS7)
AT3G15450	-0.906217	-	aluminum induced protein with YGL and LRDR motifs;(source:Araport11) protein_coding
AT4G15660	-0.924418	GRXS8	Encodes a member of the CC-type glutaredoxin (ROXY) family. Represses transcriptional and developmental responses to nitrate. Operates downstream of cytokinins in a signal transduction pathway that negatively regulates plant primary root growth in response to nitrate.Interacts wit
AT2G30766	-0.934718	-	Functions in iron homeostasis, activates iron deficiency response genes such as bHLH38, bHLH39, IRT1, and FRO2. protein_coding FE-UPTAKE-INDUCING PEPTIDE1 (FEP1) FE-UPTAKE-INDUCING PEPTIDE1 (FEP1);IRONMAN 3 (IMA3)
AT4G29700	-0.938647	-	Alkaline-phosphatase-like family protein;(source:Araport11) protein_coding
AT5G22390	-0.940356	-	FANTASTIC four-like protein (DUF3049);(source:Araport11) protein_coding
AT2G16890	-0.944406	UGT90A1	UDP-Glycosyltransferase superfamily protein;(source:Araport11) protein_coding
AT4G12030	-0.957195	BASS5	Required for the biosynthesis of methionine-derived glucosinolates. Involved in the transport of 2-keto acids between chloroplasts and the cytosol. protein_coding BILE ACID TRANSPORTER 5 (BAT5) BILE ACID:SODIUM SYMPORTER FAMILY PROTEIN 5 (BASS5);BILE ACID TRANSPORTER 5 (BAT5)
AT1G03020	-0.958461	GRXS1	Encodes a member of the CC-type glutaredoxin (ROXY) family that has been shown to interact with the transcription factor TGA2. protein_coding (GRXS1) (ROXY16); (GRXS1)
AT4G30450	-0.962917	-	glycine-rich protein;(source:Araport11) protein_coding
AT2G45750	-0.972589	-	S-adenosyl-L-methionine-dependent methyltransferases superfamily protein;(source:Araport11) protein_coding
AT1G65500	-0.979483	-	Secreted peptide which functions in plant growth and pathogen defense. protein_coding (STMP6) (STMP6)
AT2G39250	-0.991786	SNZ	Encodes a AP2 domain transcription factor that can repress flowering. SNZ and its paralogous gene, SCHLAFMUTZE (SMZ), share a signature with partial complementarity to the miR172 microRNA, whose precursor is induced upon flowering. protein_coding SCHNARCHZAPFEN (SNZ) SCH
AT2G01830	-1.00121	AHK4	Histidine kinase: cytokinin-binding receptor that transduces cytokinin signals across the plasma membrane protein_coding WOODEN LEG (WOL) ARABIDOPSIS HISTIDINE KINASE 4 (AHK4);WOODEN LEG (WOL);CYTOKININ RESPONSE 1 (CRE1);WOODEN LEG 1 (WOL1); (ATCRE1)
AT2G32020	-1.00306	-	Acyl-CoA N-acyltransferases (NAT) superfamily protein;(source:Araport11) protein_coding
AT3G58990	-1.00596	IPMI1	Small subunit, which together with IPMI SSU1, IPMISSU2 and IPMI LSU1, is a member of heterodimeric isopropylmalate isomerase (IPMI). Together with IPMI SSU3 participates in the Met chain elongation pathway. protein_coding ISOPROPYLMALATE ISOMERASE 1 (IPMI1) (IPMI SSU3);ISOPRO
AT3G61210	-1.01753	-	S-adenosyl-L-methionine-dependent methyltransferases superfamily protein;(source:Araport11) protein_coding
AT4G18425	-1.02214	DMP4	transmembrane protein, putative (DUF679);(source:Araport11) protein_coding DUF679 DOMAIN MEMBRANE PROTEIN 4 (DMP4) DUF679 DOMAIN MEMBRANE PROTEIN 4 (DMP4)
AT5G23010	-1.02327	MAM1	Encodes a methylthioalkylmalate synthase, catalyzes the condensation reactions of the first two rounds of methionine chain elongation in the biosynthesis of methionine-derived glucosinolates. The mRNA is cell-to-cell mobile. protein_coding METHYLTHIOALKYLMALATE SYNTHASE 1 (M
AT4G17690	-1.02749	PER41	Peroxidase superfamily protein;(source:Araport11) protein_coding
AT5G18600	-1.02932	GRXS2	Encodes a member of the CC-type glutaredoxin (ROXY) family that has been shown to interact with the transcription factor TGA2 and suppress ORA59 promoter activity. protein_coding (ROXY10) (ROXY10)
AT1G62560	-1.03397	FMOGS-OX3	belongs to the flavin-monooxygenase (FMO) family, encodes a glucosinolate S-oxygenase that catalyzes the conversion of methylthioalkyl glucosinolates to methylsulfinylalkyl glucosinolates The mRNA is cell-to-cell mobile. protein_coding FLAVIN-MONOOXYGENASE GLUCOSINOLATE S-OXYGEN
AT1G01480	-1.06277	ACS2	a member of the 1-aminocyclopropane-1-carboxylate (ACC) synthase (S-adenosyl-L-methionine methylthioadenosine-lyase, EC 4.4.1.14) gene family, isolated from a flower-specific cDNA library. Plays a key role in the establishment of stomatal density and cluster on the leaf epidermis
AT3G53960	-1.11424	NPF5.7	Major facilitator superfamily protein;(source:Araport11) protein_coding
AT4G15690	-1.19446	GRXS5	Encodes a member of the CC-type glutaredoxin (ROXY) family that has been shown to interact with the transcription factor TGA2 and suppress ORA59 promoter activity. Operates downstream of cytokinins in a signal transduction pathway that negatively regulates plant primary root growth
AT1G62290	-1.22128	APA2	Saposin-like aspartyl protease family protein;(source:Araport11) protein_coding PUTATIVE ASPARTIC PROTEINASE A2 (PASPA2) PUTATIVE ASPARTIC PROTEINASE A2 (PASPA2);PUTATIVE ASPARTIC PROTEINASE A2 (ATPASPA2)
AT1G16410	-1.22301	CYP79F1	member of CYP79F The mRNA is cell-to-cell mobile. protein_coding CYTOCHROME P450 79F1 (CYP79F1) CYTOCHROME P450 79F1 (CYP79F1);SUPERSHOOT 1 (SPS1);BUSHY 1 (BUS1)
AT1G56430	-1.2278	NAS4	Encodes a protein with nicotianamine synthase activity. protein_coding NICOTIANAMINE SYNTHASE 4 (NAS4) NICOTIANAMINE SYNTHASE 4 (NAS4);ARABIDOPSIS THALIANA NICOTIANAMINE SYNTHASE 4 (ATNAS4)
AT1G77885	-1.2331	-	hypothetical protein;(source:Araport11) protein_coding
AT5G67150	-1.26349	-	HXXXD-type acyl-transferase family protein;(source:Araport11) protein_coding
AT3G19710	-1.27365	BCAT4	Belongs to the branched-chain amino acid aminotransferase gene family. Encodes a methionine-oxo-acid transaminase. Involved in the methionine chain elongation pathway that leads to the ultimate biosynthesis of methionine-derived glucosinolates. protein_coding BRANCHED-CHAIN AMIN
AT2G31180	-1.28177	MYB14	Member of the R2R3 factor gene family. protein_coding MYB DOMAIN PROTEIN 14 (MYB14) ARABIDOPSIS THALIANA MYB DOMAIN PROTEIN 14 (ATMYB14); (MYB14AT);MYB DOMAIN PROTEIN 14 (MYB14)
AT5G12300	-1.2879	-	Calcium-dependent lipid-binding (CaLB domain) family protein;(source:Araport11) protein_coding
AT1G70560	-1.32352	TAA1	TAA1 is involved in the shade-induced production of indole-3-pyruvate (IPA), a precursor to IAA, a biologically active auxin. It is also involved in regulating many aspects of plant growth and development from embryogenesis to flower formation and plays a role in ethylene-mediated s
AT5G07690	-1.34638	MYB29	Encodes a putative transcription factor (MYB29) that acts as a negative regulator of mitochondrial stress responses. protein_coding MYB DOMAIN PROTEIN 29 (MYB29) MYB DOMAIN PROTEIN 29 (MYB29);REGULATOR OF ALTERNATIVE OXIDASE 1A 7 (RAO7);PRODUCTION OF METHIONINE-DERIVED GLUCOSI
AT1G03840	-1.35477	MGP	MGP is a nuclear-localized putative transcription factor with three zinc finger domains. MGP can interact with three proteins implicated in root patterning: SCR, SHR, and JKD in Y2H assays, and these interactions depend on the first zinc finger in MGP. MGP appears to be a direct tra
AT1G69920	-1.39294	GSTU12	Encodes glutathione transferase belonging to the tau class of GSTs. Naming convention according to Wagner et al. (2002). protein_coding GLUTATHIONE S-TRANSFERASE TAU 12 (GSTU12) GLUTATHIONE S-TRANSFERASE TAU 12 (GSTU12);ARABIDOPSIS THALIANA GLUTATHIONE S-TRANSFERASE TA
AT5G66490	-1.57023	-	hypothetical protein;(source:Araport11) protein_coding
AT3G60120	-1.66795	BGLU27	beta glucosidase 27;(source:Araport11) protein_coding BETA GLUCOSIDASE 27 (BGLU27) BETA GLUCOSIDASE 27 (BGLU27)
AT3G03190	-1.7318	GSTF11	Encodes glutathione transferase belonging to the phi class of GSTs. Naming convention according to Wagner et al. (2002). protein_coding GLUTATHIONE S-TRANSFERASE F11 (GSTF11) GLUTATHIONE S-TRANSFERASE F11 (GSTF11);GLUTATHIONE S-TRANSFERASE F11 (ATGSTF11);ARABIDOPSIS GLUTATH
AT5G19890	-1.75108	PER59	Peroxidase superfamily protein;(source:Araport11) protein_coding
AT3G02980	-1.79497	MCC1	Encodes MEIOTIC CONTROL OF CROSSOVERS1 (MCC1), a GCN5-related histone N-acetyltransferase. MCC1 appeared to be required in meiosis for normal chiasma number and distribution and for chromosome segregation. Activation tagging line has increased level of histone H3 acetylation. pro
AT1G72060	-1.99896	-	serine-type endopeptidase inhibitor;(source:Araport11) protein_coding
AT2G47270	-2.06836	UPB1	Encodes UPBEAT1 (UPB1), a transcription factor with a bHLH domain. Regulates the expression of a set of peroxidases that modulate the balance of reactive oxygen species (ROS) between the zones of cell proliferation and the zone of cell elongation where differentiation begins. Disrup
AT4G13420	-2.09222	POT5	Encodes a protein of the KUP/HAK/KT potassium channel class that is upregulated in the roots by K levels. protein_coding HIGH AFFINITY K+ TRANSPORTER 5 (HAK5) ARABIDOPSIS THALIANA HIGH AFFINITY K+ TRANSPORTER 5 (ATHAK5);HIGH AFFINITY K+ TRANSPORTER 5 (HAK5)
AT4G17220	-2.51706	MAP70.5	Encodes a microtubule associated protein (MAP70-5). Regulates secondary wall patterning in wood cells. Expressed in all tissues. protein_coding MICROTUBULE-ASSOCIATED PROTEINS 70-5 (MAP70-5) MICROTUBULE-ASSOCIATED PROTEINS 70-5 (MAP70-5);MICROTUBULE-ASSOCIATED PROTEINS 70-5
AT5G44460	-3.39881	CML43	Calcium sensor. protein_coding CALMODULIN LIKE 43 (CML43) CALMODULIN LIKE 43 (CML43)
AT3G57700	-6.50882	-	Protein kinase superfamily protein;(source:Araport11) protein_coding (ZRK10) (ZRK10)
AT4G36810	-6.81164	GGPPS1	Encodes a protein with geranylgeranyl pyrophosphate synthase activity involved in isoprenoid biosynthesis. The enzyme appears to be targeted to the chloroplast in epidermal cells and guard cells of leaves, and in etioplasts in roots. The mRNA is cell-to-cell mobile. protein_cod

## Sheet: S2_Table DEGs indPRPL4
gene_ID	logFC	gene_name	Description
AT5G51190	10.232	ERF105	encodes a member of the ERF (ethylene response factor) subfamily B-3 of ERF/AP2 transcription factor family. The protein contains one AP2 domain. There are 18 members in this subfamily including ATERF-1, ATERF-2, AND ATERF-5. Involved in regulating root architecture and the response to cold stress. protein_coding ETHYLENE RESPONSE FACTOR 105 (ERF105) ETHYLEN
AT3G19430	9.05269	-	late embryogenesis abundant protein-related / LEA protein-like protein;(source:Araport11) protein_coding
AT5G40980	8.76691	-	AT.I.24-6 protein, putative (DUF 3339);(source:Araport11) protein_coding
AT2G45685	8.54044	-	Natural antisense transcript overlaps with AT2G45680;(source:Araport11) antisense_long_noncoding_rna
AT3G13760	7.65104	-	Cysteine/Histidine-rich C1 domain family protein;(source:Araport11) protein_coding
AT5G26290	6.80315	-	MATH domain containing TRAF-like protein. Mutants show defects in both male and female gametophyte development.Potentially regulated by siRNA/miRNA as a number of siRNA's map to the locus as well as miR777. protein_coding TRAF MEDIATED GAMETOGENESIS PROGRESSION (RAMGAP) TRAF MEDIATED GAMETOGENESIS PROGRESSION (RAMGAP)
AT3G13630	6.32166	-	hypothetical protein;(source:Araport11) protein_coding
AT1G07320	6.28844	RPL4	encodes a plastid ribosomal protein L4 protein_coding RIBOSOMAL PROTEIN L4 (RPL4) RIBOSOMAL PROTEIN L4 (RPL4);PLASTID RIBOSOMAL PROTEIN L4 (PRPL4);EMBRYO DEFECTIVE 2784 (EMB2784)
AT1G43640	5.06917	TULP5	Member of TLP family of tubby like proteins that also contain an F-Box. protein_coding TUBBY LIKE PROTEIN 5 (TLP5) TUBBY LIKE PROTEIN 5 (TLP5);TUBBY LIKE PROTEIN 5 (AtTLP5)
AT5G50800	4.76185	SWEET13	Encodes a member of the SWEET sucrose efflux transporter family proteins, together with RPG1, it is involved in pollen development. Together with SWEET14, it is likely involved in modulating the GA response and is required for proper development of anthers, seeds and seedlings. protein_coding (SWEET13) (SWEET13); (AtSWEET13);RUPTURED POLLEN GRAIN 2
AT2G34010	4.29484	SPEAR2	verprolin;(source:Araport11) protein_coding TCP INTERACTOR CONTAINING EAR MOTIF PROTEIN 4 (TIE4) TCP INTERACTOR CONTAINING EAR MOTIF PROTEIN 4 (TIE4)
AT1G80280	4.13312	-	alpha/beta-Hydrolases superfamily protein;(source:Araport11) protein_coding
AT5G67460	4.12119	-	O-Glycosyl hydrolases family 17 protein;(source:Araport11) protein_coding
AT1G14550	3.72886	PER5	Peroxidase superfamily protein;(source:Araport11) protein_coding
AT4G31970	3.51776	CYP82C2	Functions in the biosynthesis of 4-hydroxy indole-3-carbonyl nitrile (4-OH-ICN), a cyanogenic phytoalexin in Arabidopsis. CYP82C2 acts as a hydroxylase on indole-3-carbonyl nitrile to generate 4-OH-ICN. protein_coding CYTOCHROME P450, FAMILY 82, SUBFAMILY C, POLYPEPTIDE 2 (CYP82C2) CYTOCHROME P450, FAMILY 82, SUBFAMILY C, POLYPEPTIDE 2 (CYP82C2)
AT1G56710	3.35995	-	Pectin lyase-like superfamily protein;(source:Araport11) protein_coding POLYGALACTURONASE LIKE 1 (PGL1) POLYGALACTURONASE LIKE 1 (PGL1)
AT5G04210	3.35291	-	CCCH-type zinc fingerfamily protein with RNA-binding domain-containing protein;(source:Araport11) protein_coding
AT1G51913	3.1536	-	transmembrane protein;(source:Araport11) protein_coding
AT4G15340	2.83652	PEN1	Encodes a protein that catalyzes the production of the tricyclic triterpene arabidiol when expressed in yeast. protein_coding PENTACYCLIC TRITERPENE SYNTHASE 1 (PEN1) (04C11);PENTACYCLIC TRITERPENE SYNTHASE 1 (ATPEN1);PENTACYCLIC TRITERPENE SYNTHASE 1 (PEN1)
AT5G66110	2.8137	HIPP27	Heavy metal transport/detoxification superfamily protein;(source:Araport11) protein_coding HEAVY METAL ASSOCIATED ISOPRENYLATED PLANT PROTEIN 27 (HIPP27) HEAVY METAL ASSOCIATED PROTEIN 55 (ATHMP55);HEAVY METAL ASSOCIATED ISOPRENYLATED PLANT PROTEIN 27 (HIPP27)
AT1G19630	2.77066	CYP722A1	cytochrome P450, family 722, subfamily A, polypeptide 1;(source:Araport11) protein_coding CYTOCHROME P450, FAMILY 722, SUBFAMILY A, POLYPEPTIDE 1 (CYP722A1) CYTOCHROME P450, FAMILY 722, SUBFAMILY A, POLYPEPTIDE 1 (CYP722A1)
AT3G05640	2.54853	-	EGR1 functions as a negative regulator of plant growth with prominent effect on plant growth during drought stress.EGR1 regulates microtubule organization and likely affects additional cytoskeleton and trafficking processes along the plasma membrane. protein_coding E GROWTH-REGULATING 1 (EGR1) E GROWTH-REGULATING 1 (EGR1);PROTEIN PHOSPHATASE 2CF1 (ATPP2CF1
AT3G44220	2.10296	-	Late embryogenesis abundant (LEA) hydroxyproline-rich glycoprotein family;(source:Araport11) protein_coding (NHL17) (NHL17)
AT4G02810	2.06093	FAF1	A member of the FAF family proteins encoded by the FANTASTIC FOUR (FAF) genes: AT4G02810 (FAF1), AT1G03170 (FAF2), AT5G19260 (FAF3) and AT3G06020 (FAF4). FAFs have the potential to regulate shoot meristem size in Arabidopsis thaliana. FAFs can repress WUS, which ultimately leads to an arrest of meristem activity in FAF overexpressing lines. protein_coding
AT3G60290	2.01875	-	2-oxoglutarate (2OG) and Fe(II)-dependent oxygenase superfamily protein;(source:Araport11) protein_coding
AT3G52490	2.00152	SMXL3	Encodes a member of an eight-gene family (SMAX1 and SMAX1-like) that has weak similarity to AtHSP101, a ClpB chaperonin required for thermotolerance. protein_coding SMAX1-LIKE 3 (SMXL3) SMAX1-LIKE 3 (SMXL3)
AT5G10430	1.98472	AGP4	Encodes arabinogalactan-protein (AGP4) that is expressed in female reproductive tissues. It is involved in promoting degeneration of the persistent synergid after fertilization. In mutant ovules, the persistent synergid does not degrade resulting in polytuby. protein_coding ARABINOGALACTAN PROTEIN 4 (AGP4) ARABINOGALACTAN PROTEIN 4 (AGP4); (ATAGP4); (JA
AT4G28720	1.95354	YUC8	Auxin biosynthetic gene regulated by RVE1. Overexpression leads to suppression of bri1 phenotype. protein_coding YUCCA 8 (YUC8) YUCCA 8 (YUC8); (YUCCA8);CYTOKININ INDUCED ROOT CURLING 2 (CKRC2)
AT1G04500	1.93281	-	CCT motif family protein;(source:Araport11) protein_coding
AT4G17905	1.89407	ATL4H	Putative RING-H2 finger protein ATL4H. protein_coding (ATL4H) (ATL4H);ARABIDOPSIS T??XICOS EN LEVADURA 53 (ATL53)
AT1G72670	1.87252	iqd8	Member of IQ67 (CaM binding) domain containing family. IQ67 DOMAIN proteins facilitate preprophase band formation and division-plane orientation. protein_coding IQ-DOMAIN 8 (iqd8) IQ-DOMAIN 8 (iqd8)
AT1G74810	1.86177	BOR5	HCO3- transporter family;(source:Araport11) protein_coding REQUIRES HIGH BORON 5 (BOR5) REQUIRES HIGH BORON 5 (BOR5)
AT2G44130	1.77177	-	Encodes a member of a family of F-box proteins, called the KISS ME DEADLY (KMD) family. Component of SCF ubiquitin protein ligase, interacts with phenylalanine ammonia-lyase. AtKFB39 is a homolog of previously identified AtKFB50 (At3g59940) and specifically interacts with Arabidopsis PAL3 and PAL4 in vitro. In planta, together with AtKFB01, KFB20 and KFB50, it regu
AT1G70430	1.76341	-	Protein kinase superfamily protein;(source:Araport11) protein_coding
AT5G62630	1.76229	HIPL2	hipl2 protein precursor;(source:Araport11) protein_coding HIPL2 PROTEIN PRECURSOR (HIPL2) HIPL2 PROTEIN PRECURSOR (HIPL2)
AT3G58120	1.75777	BZIP61	Encodes a member of the BZIP family of transcription factors. Forms heterodimers with the related protein AtbZIP34. Binds to G-boxes in vitro and is localized to the nucleus in onion epidermal cells. protein_coding (BZIP61) (BZIP61); (ATBZIP61)
AT5G56970	1.67914	CKX3	It encodes a protein whose sequence is similar to cytokinin oxidase/dehydrogenase, which catalyzes the degradation of cytokinins.Acts on N6-(2-isopentenyl)adenine 9-riboside. protein_coding CYTOKININ OXIDASE 3 (CKX3) CYTOKININ OXIDASE 3 (CKX3); (ATCKX3)
AT3G22620	1.61558	-	Bifunctional inhibitor/lipid-transfer protein/seed storage 2S albumin superfamily protein;(source:Araport11) protein_coding GLYCOSYLPHOSPHATIDYLINOSITOL-ANCHORED LIPID PROTEIN TRANSFER 20 (LTPG20) GLYCOSYLPHOSPHATIDYLINOSITOL-ANCHORED LIPID PROTEIN TRANSFER 20 (LTPG20)
AT4G37770	1.58879	ACS8	Encodes an auxin inducible ACC synthase. protein_coding 1-AMINO-CYCLOPROPANE-1-CARBOXYLATE SYNTHASE 8 (ACS8) 1-AMINO-CYCLOPROPANE-1-CARBOXYLATE SYNTHASE 8 (ACS8)
AT2G16760	1.58318	-	Calcium-dependent phosphotriesterase superfamily protein;(source:Araport11) protein_coding
AT3G05327	1.57942	-	Cyclin family protein;(source:Araport11) protein_coding
AT4G34770	1.57428	-	SAUR-like auxin-responsive protein family;(source:Araport11) protein_coding SMALL AUXIN UPREGULATED RNA 1 (SAUR1) SMALL AUXIN UPREGULATED RNA 1 (SAUR1)
AT1G06520	1.56733	GPAT1	sn-glycerol-3-phosphate 2-O-acyltransferase. Expressed in flower buds and siliques. Homozygous mutant plants are male sterile. protein_coding GLYCEROL-3-PHOSPHATE SN-2-ACYLTRANSFERASE 1 (GPAT1) GLYCEROL-3-PHOSPHATE SN-2-ACYLTRANSFERASE 1 (ATGPAT1);GLYCEROL-3-PHOSPHATE SN-2-ACYLTRANSFERASE 1 (SN-2-GPAT1);GLYCEROL-3-PHOSPHATE SN-2-ACYLTRANSFERASE 1 (GPAT1)
AT3G02040	1.56026	GDPD1	Encodes a member of the glycerophosphodiester phosphodiesterase (GDPD) family. Has glycerophosphodiester phosphodiesterase activity. Functions in maintaining cellular phosphate homeostasis under phosphate starvation. The mRNA is cell-to-cell mobile. protein_coding SENESCENCE-RELATED GENE 3 (SRG3) SENESCENCE-RELATED GENE 3 (SRG3); (AtGDPD1);GLYCEROPHOS
AT4G15236	1.55172	ABCG43	ABC-2 and Plant PDR ABC-type transporter family protein;(source:Araport11) protein_coding ATP-BINDING CASSETTE G43 (ABCG43) ATP-BINDING CASSETTE G43 (ABCG43)
AT1G22330	1.54184	-	RNA-binding (RRM/RBD/RNP motifs) family protein;(source:Araport11) protein_coding
AT5G48430	1.53408	-	Eukaryotic aspartyl protease family protein;(source:Araport11) protein_coding
AT1G62030	1.50374	-	Cysteine/Histidine-rich C1 domain family protein;(source:Araport11) protein_coding
AT1G10380	1.45938	-	Putative membrane lipoprotein;(source:Araport11) protein_coding
AT3G23230	1.43338	ERF098	encodes a member of the ERF (ethylene response factor) subfamily B-3 of ERF/AP2 transcription factor family. The protein contains one AP2 domain. There are 18 members in this subfamily including ATERF-1, ATERF-2, AND ATERF-5. protein_coding TRANSCRIPTIONAL REGULATOR OF DEFENSE RESPONSE 1 (TDR1) TRANSCRIPTIONAL REGULATOR OF DEFENSE RESPONSE 1 (TDR1); (ATTDR1
AT5G57190	1.42596	PSD2	Encodes the minor form of the two non-mitochondrail phosphatidylserine decarboxylase. The gene expression level is very low. Located at the tonoplast. protein_coding PHOSPHATIDYLSERINE DECARBOXYLASE 2 (PSD2) PHOSPHATIDYLSERINE DECARBOXYLASE 2 (PSD2)
AT1G49230	1.40211	ATL78	Plasma membrane localized E3 ligase. protein_coding ARABIDOPSIS TOXICOS EN LEVADURA 78 (ATL78) ARABIDOPSIS TOXICOS EN LEVADURA 78 (ATL78); (PRU2); (ATATL78)
AT5G47920	1.38327	-	transcription elongation factor;(source:Araport11) protein_coding
AT5G35732	1.34249	-	hypothetical protein;(source:Araport11) protein_coding
AT2G36770	1.33868	UGT73C4	UDP-Glycosyltransferase superfamily protein;(source:Araport11) protein_coding
AT4G34380	1.33558	-	Transducin/WD40 repeat-like superfamily protein;(source:Araport11) protein_coding
AT4G12580	1.33352	-	hypothetical protein;(source:Araport11) protein_coding
AT5G62960	1.33279	-	UDP-N-acetylglucosamine-N-acetylmuramyl-pyrophosphoryl-undecaprenol N-acetylglucosamine protein;(source:Araport11) protein_coding
AT4G34760	1.32858	SAUR50	SAUR-like auxin-responsive protein family;(source:Araport11) protein_coding SMALL AUXIN UPREGULATED RNA 50 (SAUR50) SMALL AUXIN UPREGULATED RNA 50 (SAUR50)
AT3G01895	1.30556	-	Natural antisense transcript overlaps with AT3G06780;(source:Araport11) antisense_long_noncoding_rna
AT1G72416	1.30279	-	Chaperone DnaJ-domain superfamily protein;(source:Araport11) protein_coding
AT4G21323	1.27516	-	Subtilase family protein;(source:Araport11) protein_coding
AT2G33380	1.27485	PXG3	Encodes a calcium binding protein whose mRNA is induced upon treatment with NaCl, ABA and in response to desiccation. mRNA expression under drought conditions is apparent particularly in leaves and flowers. Isoform of caleosin with a role as a peroxygenase involved in oxylipin metabolism during biotic and abiotic stress. Involved in the production of 2-hydroxy-oct
AT1G30040	1.26074	GA2OX2	Encodes a gibberellin 2-oxidase that acts on C-19 gibberellins. AtGA2OX2 expression is responsive to cytokinin and KNOX activities. protein_coding GIBBERELLIN 2-OXIDASE (GA2OX2) GIBBERELLIN 2-OXIDASE (ATGA2OX2);GIBBERELLIN 2-OXIDASE 2 (GA2OX2);GIBBERELLIN 2-OXIDASE (GA2OX2)
AT5G41080	1.26042	GDPD2	Encodes a member of the glycerophosphodiester phosphodiesterase (GDPD) family. protein_coding GLYCEROPHOSPHODIESTER PHOSPHODIESTERASE 2 (GDPD2) (AtGDPD2);GLYCEROPHOSPHODIESTER PHOSPHODIESTERASE 2 (GDPD2)
AT1G14540	1.24718	PER4	Class III peroxidase cell wall-targeted protein localized to the micropylar endosperm facing the radicle. Involved in seed germination. protein_coding PEROXIDASE 4 (PER4) PEROXIDASE 4 (PRX4);PEROXIDASE 4 (PER4)
AT5G47050	1.24311	-	SBP (S-ribonuclease binding protein) family protein;(source:Araport11) protein_coding
AT5G15840	1.20991	CO	Encodes a protein showing similarities to zinc finger transcription factors, involved in regulation of flowering under long days. Acts upstream of FT and SOC1. protein_coding CONSTANS (CO) CONSTANS (CO); (FG);B-BOX DOMAIN PROTEIN 1 (BBX1)
AT1G56010	1.2005	NAC021	Encodes a transcription factor involved auxin-mediated lateral root formation. Acts downstream of TIR1 and is regulated post-transcriptionally by miRNA164 and by SINAT5-dependent ubiquitination. protein_coding NAC DOMAIN CONTAINING PROTEIN 1 (NAC1) ARABIDOPSIS NAC DOMAIN CONTAINING PROTEIN 22 (ANAC022);NAC DOMAIN CONTAINING PROTEIN 1 (NAC1)
AT4G01540	1.18554	NAC68	Encodes a membrane-bound NAC (for NAM, ATAF1/2, CUC2) transcription factor, designated NTM1 (for NAC with transmembrane motif1). NTM1 regulates cell division in Arabidopsis. protein_coding NAC WITH TRANSMEMBRANE MOTIF1 (NTM1) NAC WITH TRANSMEMBRANE MOTIF1 (NTM1);ARABIDOPSIS NAC DOMAIN CONTAINING PROTEIN 68 (ANAC068)
AT1G79180	1.18526	ATMYB63	Member of the R2R3 factor gene family. protein_coding MYB DOMAIN PROTEIN 63 (MYB63) MYB DOMAIN PROTEIN 63 (MYB63);MYB DOMAIN PROTEIN 63 (AtMYB63)
AT5G59680	1.14893	-	Leucine-rich repeat protein kinase family protein;(source:Araport11) protein_coding
AT1G22640	1.12557	MYB3	MYB-type transcription factor (MYB3) that represses phenylpropanoid biosynthesis gene expression protein_coding MYB DOMAIN PROTEIN 3 (MYB3) MYB DOMAIN PROTEIN 3 (MYB3);ARABIDOPSIS THALIANA MYB DOMAIN PROTEIN 3 (ATMYB3)
AT5G25490	1.11185	-	Ran BP2/NZF zinc finger-like superfamily protein;(source:Araport11) protein_coding
AT1G10740	1.11185	-	alpha/beta-Hydrolases superfamily protein;(source:Araport11) protein_coding (LDAH1) (LDAH1)
AT3G29250	1.10569	SDR4	NAD(P)-binding Rossmann-fold superfamily protein;(source:Araport11) protein_coding SHORT-CHAIN DEHYDROGENASE REDUCTASE 4 (SDR4) (ATSDR4);SHORT-CHAIN DEHYDROGENASE REDUCTASE 4 (SDR4)
AT1G67920	1.10107	-	hypothetical protein;(source:Araport11) protein_coding
AT5G04230	1.09968	PAL3	Member of Phenylalanine ammonialyase (PAL) gene family. Differs significantly from PAL1 and PAL2 and other sequenced plant PAL genes. Arabidopsis has four PALs: AT2G37040 (PAL1), AT3G53260 (PAL2), AT5G04230 (PAL3) and AT3G10340 (PAL4). protein_coding PHENYL ALANINE AMMONIA-LYASE 3 (PAL3) PHENYL ALANINE AMMONIA-LYASE 3 (PAL3)
AT3G23090	1.09751	-	Member of the microtubule regulatory protein WVD2/WDL family WDL3 stabilizes cortical microtubules and is involved in light induced hypocotyl elongation. WDL3 is ubiquinated by COP1, leading to its degadation in the dark, protein_coding WAVE-DAMPENED 2-LIKE 3 (WDL3) WAVE-DAMPENED 2-LIKE 3 (WDL3)
AT4G23030	1.09213	DTX49	MATE efflux family protein;(source:Araport11) protein_coding
AT1G35460	1.09086	BHLH80	Encodes a bHLH transcription factor involved in CFL1-mediated regulation of cuticle development. Overexpression leads to abnormal cuticle development. protein_coding FLOWERING BHLH 1 (FBH1) ATCFL1 ASSOCIATED PROTEIN 2 (CFLAP2);FLOWERING BHLH 1 (FBH1)
AT3G28740	1.08649	CYP81D11	Encodes a member of the cytochrome p450 family. Expression is upregulated in response to cis-jasmonate treatment. Overexpression induces synthesis of volatile compounds that affect chemical ecology and insect interactions. protein_coding CYTOCHROME P450, FAMILY 81, SUBFAMILY D, POLYPEPTIDE 11 (CYP81D11) CYTOCHROME P450, FAMILY 81, SUBFAMILY D, POLYPEPTIDE 11
AT4G37030	1.08009	-	membrane protein;(source:Araport11) protein_coding
AT5G46590	1.07881	anac096	Transcription factor required for the initiation of cell division during wound healing. Redundantly involved with ANAC071 in the process of "cambialization". protein_coding NAC DOMAIN CONTAINING PROTEIN 96 (NAC096) NAC DOMAIN CONTAINING PROTEIN 96 (NAC096);NAC DOMAIN CONTAINING PROTEIN 96 (anac096)
AT2G21560	1.07259	-	nucleolar-like protein;(source:Araport11) protein_coding
AT1G58340	1.06233	DTX48	Encodes a plant MATE (multidrug and toxic compound extrusion) transporter that is localized to the Golgi complex and small organelles and is involved in determining the rate of organ initiation. It is also involved in iron homeostasis when plants are under osmotic stress. protein_coding (ZF14) (ZF14);ARABIDOPSIS ABNORMAL SHOOT4 (ABS4);BUSH-AND-CHLOROTIC-D
AT2G34140	1.06008	CDF4	CDF4 is member of the group II DOF transcription factor family is involved in regulation of differentiation root columella cells. It is a direct target of the transcriptional repressor WOX5. CDF4 itself is a transcriptional repressor that appears to repress root columella stem cell identity. Ectopic expression of CDF leads to premature differentiation of root colu
AT5G16080	1.05643	CXE17	carboxyesterase 17;(source:Araport11) protein_coding CARBOXYESTERASE 17 (CXE17) CARBOXYESTERASE 17 (CXE17);CARBOXYESTERASE 17 (AtCXE17)
AT3G05330	1.05614	TAN	Encodes a protein with moderate sequence similarity to the maize microtubule-binding protein TANGLED1. A single base-pair deletion (-A) at position Chr3:1519176 in Columbia relative to the Landsberg erecta and Achkarren-2 ecotype (see ESTs DR378436 and CB26450) introduces a frame-shift and premature termination codon. The protein encoded from the Columbia gene i
AT2G39380	1.0513	ATEXO70H2	A member of EXO70 gene family, putative exocyst subunits, conserved in land plants. Arabidopsis thaliana contains 23 putative EXO70 genes, which can be classified into eight clusters on the phylogenetic tree. protein_coding EXOCYST SUBUNIT EXO70 FAMILY PROTEIN H2 (EXO70H2) EXOCYST SUBUNIT EXO70 FAMILY PROTEIN H2 (EXO70H2);EXOCYST SUBUNIT EXO70 FAMILY
AT1G43650	1.05117	-	nodulin MtN21-like transporter family protein protein_coding USUALLY MULTIPLE ACIDS MOVE IN AND OUT TRANSPORTERS 22 (UMAMIT22) USUALLY MULTIPLE ACIDS MOVE IN AND OUT TRANSPORTERS 22 (UMAMIT22)
AT2G46240	1.02531	BAG6	A member of Arabidopsis BAG (Bcl-2-associated athanogene) proteins, plant homologs of mammalian regulators of apoptosis. Expression of BAG6 in leaves was strongly induced by heat stress. Knockout mutants exhibited enhanced susceptibility to fungal pathogen Botrytis cinerea. Plant BAG proteins are multi-functional and remarkably similar to their animal counterparts,
AT1G07160	1.01676	-	Protein phosphatase 2C family protein;(source:Araport11) protein_coding
AT2G36950	0.996232	HIPP05	Heavy metal transport/detoxification superfamily protein;(source:Araport11) protein_coding HEAVY METAL ASSOCIATED PROTEIN 20 (ATHMP20) HEAVY METAL ASSOCIATED PROTEIN 20 (ATHMP20)
AT3G52740	0.993631	BIC1	Plant specific protein.BIC1 and BIC2 inhibit cryptochrome function by blocking blue light-dependent cryptochrome dimerization.Light activated transcription of BICs is mediated by cryptochromes. protein_coding BLUE-LIGHT INHIBITOR OF CRYPTOCHROMES 1 (BIC1)
AT1G68765	0.981531	IDA	Encodes a small protein of 77 amino acids. Loss of function mutations are defective in the process of ethylene independent floral organ abscission. Although the mutants have a normal appearing abscission zone, the floral organs do not abscisce. The peptide appears to be secreted and may function as a ligand. Arabidopsis 35S:IDA lines constitutively overexpressing I
AT1G02520	0.969359	ABCB11	Encodes an ATP-binding cassette (ABC) transporter. Expressed in the vascular tissue of primary stem. The mRNA is cell-to-cell mobile. protein_coding ATP-BINDING CASSETTE B11 (ABCB11) P-GLYCOPROTEIN 11 (PGP11);MULTI-DRUG RESISTANCE 8 (MDR8);ATP-BINDING CASSETTE B11 (ABCB11)
AT3G59900	0.968647	ARGOS	Encodes ARGOS (Auxin-Regulated Gene Involved in Organ Size). Inducible by auxin. Involved in lateral organ size control. Transgenic plants expressing sense or antisense ARGOS cDNA display enlarged or reduced aerial organs, respectively. The alteration in organ size is attributable mainly to changes in cell number and the duration of organ growth. protein_coding
AT1G73690	0.967673	CDKD-1	cyclin dependent kinase activator CDKD;1. Nuclear localization. Involved in cell cycle regulation and cell differentiation. protein_coding CYCLIN-DEPENDENT KINASE D1;1 (CDKD1;1) CYCLIN-DEPENDENT KINASE D1;1 (CDKD1;1); (CAK3AT);CYCLIN-DEPENDENT KINASE D1 (AT;CDKD;1)
AT2G14290	0.963186	-	LL-diaminopimelate protein (DUF295);(source:Araport11) protein_coding F-BOX/DUF295 BRASSICEAE-SPECIFIC 13 (ATFDB13) F-BOX/DUF295 BRASSICEAE-SPECIFIC 13 (ATFDB13)
AT2G31945	0.957904	-	transmembrane protein;(source:Araport11) protein_coding
AT3G47420	0.952878	ATPS3	Encodes a Pi starvation-responsive protein AtPS3. A member of the phosphate starvation-induced glycerol-3-phosphate permease gene family: AT3G47420(G3Pp1), AT4G25220(G3Pp2), AT1G30560(G3Pp3), AT4G17550(G3Pp4) and AT2G13100(G3Pp5). Its expression is responsive to phosphate (Pi) and not phosphite (Phi) in roots and shoots. protein_coding GLYCEROL-3-PHOSPHATE PE
AT2G38460	0.951557	IREG1	Encodes IRON REGULATED1 (IREG1/FPN1), one of the Arabidopsis orthologs (AT2G38460/IREG1/FPN1 and AT5G03570/IREG2/FPN2) the iron efflux transporter ferroportin (FPN) identified in animals. protein_coding IRON REGULATED 1 (IREG1) ARABIDOPSIS THALIANA IRON-REGULATED PROTEIN 1 (ATIREG1);FERROPORTIN 1 (FPN1);IRON REGULATED 1 (IREG1)
AT1G13340	0.951329	-	Regulator of Vps4 activity in the MVB pathway protein;(source:Araport11) protein_coding IST1-LIKE 6 (ISTL6) IST1-LIKE 6 (ISTL6)
AT4G22200	0.947681	AKT2	Encodes AKT2, a photosynthate- and light-dependent inward rectifying potassium channel with unique gating properties that are regulated by phosphorylation. Expressed in guard cell protoplasts and in the phloem and xylem of aerial portions of the plant. The channel can coassemble with another K+ channel, KAT1, in vitro. In guard cells, AKT2/3 is responsible for t
AT2G02820	0.94498	MYB88	Encodes a putative transcription factor (MYB88), involved in stomata development, double loss of MYB88 and FLP (MYB124) activity results in a failure of guard mother cells (GMCs) to adopt the guard cell fate, thus they continue to divide resulting in abnormal stomata consisting of clusters of numerous guard cell-like cells. This phenotype is enhanced in double mut
AT5G56460	0.940193	PBL16	Protein kinase superfamily protein;(source:Araport11) protein_coding PBS1-LIKE16 (PBL16) PBS1-LIKE16 (PBL16)
AT5G55090	0.939765	MAPKKK15	member of MEKK subfamily protein_coding MITOGEN-ACTIVATED PROTEIN KINASE KINASE KINASE 15 (MAPKKK15) MITOGEN-ACTIVATED PROTEIN KINASE KINASE KINASE 15 (MAPKKK15)
AT3G51670	0.932187	PATL6	PATLs belong to a family of proteins having a Golgi dynamics (GOLD) domain in tandem with the Sec14p-like domain. PATLs are auxin regulated. Quadruple mutants (patl2456) show altered PIN1 lateralization in root endodermis cells. protein_coding (PATL6) (PATL6)
AT3G21700	0.922739	SGP2	Monomeric G protein. Expressed in root epidermal cells that are destined to become atrichoblasts. Also expressed during pollen development and in the pollen tube tip. protein_coding (SGP2) (SGP2)
AT5G48400	0.919209	GLR1.2	member of Putative ligand-gated ion channel subunit family protein_coding (ATGLR1.2) GLUTAMATE RECEPTOR 1.2 (GLR1.2); (ATGLR1.2)
AT1G11950	0.911765	-	Transcription factor jumonji (jmjC) domain-containing protein;(source:Araport11) protein_coding (JMJ26) (JMJ26)
AT5G01815	0.911068	-	Natural antisense transcript overlaps with AT5G10695;(source:Araport11) antisense_long_noncoding_rna
AT5G65970	0.906762	MLO10	A member of a large family of seven-transmembrane domain proteins specific to plants, homologs of the barley mildew resistance locus o (MLO) protein. The Arabidopsis genome contains 15 genes encoding MLO proteins, with localization in plasma membrane. Phylogenetic analysis revealed four clades of closely-related AtMLO genes. ATMLO10 belongs to the clade III, with A
AT2G02310	0.90593	PP2B6	phloem protein 2-B6;(source:Araport11) protein_coding PHLOEM PROTEIN 2-B6 (PP2-B6) PHLOEM PROTEIN 2-B6 (AtPP2-B6);PHLOEM PROTEIN 2-B6 (PP2-B6)
AT1G71030	0.903046	ATMYBL2	Encodes a putative myb family transcription factor. In contrast to most other myb-like proteins its myb domain consists of a single repeat. A proline-rich region potentially involved in transactivation is found in the C-terminal part of the protein. Its transcript accumulates mainly in leaves. protein_coding MYB-LIKE 2 (MYBL2) MYB-LIKE 2 (MYBL2);ARAB
AT3G51660	0.893531	-	Chemokine-like MDL protein; modulate flowering time and innate immunity in plants. protein_coding MIF/D-DT-LIKE 3 (MDL3) MIF/D-DT-LIKE 3 (MDL3)
AT3G46090	0.890043	ZAT7	C2H2 and C2HC zinc fingers superfamily protein;(source:Araport11) protein_coding (ZAT7) (ZAT7)
AT5G66600	0.887818	-	electron transporter, putative (Protein of unknown function, DUF547);(source:Araport11) protein_coding
AT3G15450	0.886872	-	aluminum induced protein with YGL and LRDR motifs;(source:Araport11) protein_coding
AT5G64570	0.881393	BXL4	Encodes a beta-d-xylosidase that belongs to family 3 of glycoside hydrolases. protein_coding BETA-D-XYLOSIDASE 4 (XYL4) BETA-D-XYLOSIDASE 4 (XYL4);ARABIDOPSIS THALIANA BETA-D-XYLOSIDASE 4 (ATBXL4)
AT5G55970	0.880928	-	Drought-induced gene encoding an ER-localized RING-type E3 Ub ligase. protein_coding DROUGHT-RESPONSIVE RING PROTEIN 1 (DDR1) DROUGHT-RESPONSIVE RING PROTEIN 1 (DDR1)
AT1G19640	0.88048	JMT	Encodes a S-adenosyl-L-methionine:jasmonic acid carboxyl methyltransferase that catalyzes the formation of methyljasmonate from jasmonic acid. Its expression is induced in response to wounding or methyljasmonate treatment. protein_coding JASMONIC ACID CARBOXYL METHYLTRANSFERASE (JMT) JASMONIC ACID CARBOXYL METHYLTRANSFERASE (JMT)
AT3G52450	0.877835	PUB22	Encodes a cytoplasmically localized U-box domain E3 ubiquitin ligase protein that is involved in the response to water stress and acts as a negative regulator of PAMP-triggered immunity. protein_coding PLANT U-BOX 22 (PUB22) PLANT U-BOX 22 (PUB22); (ATPUB22)
AT5G24600	0.875429	-	TRP-like ion channel protein (Protein of unknown function, DUF599);(source:Araport11) protein_coding
AT2G47180	0.872032	GOLS1	GolS1 is a galactinol synthase that catalyzes the formation of galactinol from UDP-galactose and myo-inositol. GolS1 transcript levels rise in response to methyl viologen, an oxidative damage-inducing agent. Plants over-expressing GolS1 have increased tolerance to salt, chilling, and high-light stress. protein_coding GALACTINOL SYNTHASE 1 (GolS1) GALACTINOL SYNT
AT1G10040	0.869002	-	alpha/beta-Hydrolases superfamily protein;(source:Araport11) protein_coding
AT1G12060	0.867467	BAG5	A member of Arabidopsis BAG (Bcl-2-associated athanogene) proteins, plant homologs of mammalian regulators of apoptosis. Plant BAG proteins are multi-functional and remarkably similar to their animal counterparts, as they regulate apoptotic-like processes ranging from pathogen attack, to abiotic stress, to plant development. protein_coding BCL-2-ASSOCIATED ATHANO
AT4G18290	0.86254	KAT2	Encodes KAT2, a member of the Shaker family potassium ion (K+) channel. Critical to stomatal opening induced by blue light. Critical to circadian rhythm of stomatal opening. Involved in plant development in response to high light intensity. Under high light intensity, the mutant plant produced less biomass compared to the wild type. The Shaker family K+ ion channe
AT1G72660	0.861471	DRG2	P-loop containing nucleoside triphosphate hydrolases superfamily protein;(source:Araport11) protein_coding (DRG1-3) (DRG1-3)
AT1G73680	0.857772	ALPHA DOX2	Encodes an alpha dioxygenase. Recombinant protein catalyzes the conversion of a wide range of fatty acids into 2(R)-hydroperoxy derivatives. protein_coding ALPHA DIOXYGENASE (ALPHA DOX2) ALPHA-DIOXYGENASE 2 (alpha-DOX2);ALPHA DIOXYGENASE (ALPHA DOX2)
AT1G75000	0.853005	-	ELO family protein. protein_coding ELO HOMOLOG 3 (ELO3) ELO HOMOLOG 3 (ELO3)
AT5G59080	0.843179	-	hypothetical protein;(source:Araport11) protein_coding
AT4G29905	0.839945	-	hypothetical protein;(source:Araport11) protein_coding
AT1G24210	0.837877	-	Paired amphipathic helix (PAH2) superfamily protein;(source:Araport11) protein_coding
AT3G24500	0.833326	MBF1C	One of three genes in A. thaliana encoding multiprotein bridging factor 1, a highly conserved transcriptional coactivator. May serve as a bridging factor between a bZIP factor and TBP. Its expression is specifically elevated in response to pathogen infection, salinity, drought, heat, hydrogen peroxide, and application of abscisic acid or salicylic acid. Constitu
AT3G24460	0.829255	-	Serinc-domain containing serine and sphingolipid biosynthesis protein;(source:Araport11) protein_coding
AT3G10020	0.823694	-	plant/protein;(source:Araport11) protein_coding HYPOXIA RESPONSE UNKNOWN PROTEIN 26 (HUP26) HYPOXIA RESPONSE UNKNOWN PROTEIN 26 (HUP26)
AT1G68500	0.823225	-	hypothetical protein;(source:Araport11) protein_coding
AT1G57990	0.822609	PUP18	Member of a family of proteins related to PUP1, a purine transporter. May be involved in the transport of purine and purine derivatives such as cytokinins, across the plasma membrane. protein_coding PURINE PERMEASE 18 (PUP18) PURINE PERMEASE 18 (PUP18);PURINE PERMEASE 18 (ATPUP18)
AT1G05340	0.820177	-	cysteine-rich TM module stress tolerance protein;(source:Araport11) protein_coding CYSTEINE-RICH TRANSMEMBRANE MODULE 1 (ATHCYSTM1) CYSTEINE-RICH TRANSMEMBRANE MODULE 1 (ATHCYSTM1)
AT5G51060	0.819628	RBOHC	RHD2 (along with RHD3 and RHD4) is required for normal root hair elongation. Has NADPH oxidase activity. Gene is expressed in the elongation and differention zone in trichoblasts and elongating root hairs. RDH2 is localized to the growing tips of root hair cells. It is required for the production of reactive oxygen species in response to extracellular ATP stimulus.
AT1G73540	0.815344	NUDT21	nudix hydrolase homolog 21;(source:Araport11) protein_coding NUDIX HYDROLASE HOMOLOG 21 (NUDT21) NUDIX HYDROLASE HOMOLOG 21 (NUDT21);NUDIX HYDROLASE HOMOLOG 21 (atnudt21)
AT2G38250	0.812069	GT-3B	Homeodomain-like superfamily protein;(source:Araport11) protein_coding
AT5G05410	0.808392	DREB2A	Encodes a transcription factor that specifically binds to DRE/CRT cis elements (responsive to drought and low-temperature stress). Belongs to the DREB subfamily A-2 of ERF/AP2 transcription factor family (DREB2A). There are eight members in this subfamily including DREB2B. The protein contains one AP2 domain. Overexpression of transcriptional activation domain of
AT5G17350	0.80773	-	PADRE protein up-regulated after infection by S. sclerotiorum. protein_coding
AT5G62150	0.807561	-	peptidoglycan-binding LysM domain-containing protein;(source:Araport11) protein_coding
AT5G20250	0.806561	DIN10	encodes a member of glycosyl hydrolase family 36. Expression is induced within 3 hours of dark treatment, in senescing leaves and treatment with exogenous photosynthesis inhibitor. Induction of gene expression was suppressed in excised leaves supplied with sugar. The authors suggest that the gene's expression pattern is responding to the level of sugar in the cell.
AT5G07100	0.801336	WRKY26	Encodes WRKY DNA-binding protein 26 (WRKY26). protein_coding WRKY DNA-BINDING PROTEIN 26 (WRKY26) WRKY DNA-BINDING PROTEIN 26 (WRKY26)
AT4G27970	0.799774	SLAH2	Encodes a protein with ten predicted transmembrane helices. The SLAH2 protein has similarity to the SLAC1 protein involved in ion homeostasis in guard cells. But, it is not expressed in guard cells and cannot complement a slac1-2 mutant suggesting that it performs a different function. SLAH2:GFP localizes to the plasma membrane. protein_coding SLAC1 HOMOLOGUE
AT4G39670	0.798636	-	Member of the glycolipid transfer protein (GLTP) superfamily, shuttles ceramide-1-phosphate (C1P) between membranes. protein_coding PHOSPHOLIPASE-LIKE PROTEIN (GLTP) PHOSPHOLIPASE-LIKE PROTEIN (GLTP)
AT2G01340	0.796966	At17.1	Encodes a protein whose expression is responsive to nematode infection; PADRE protein up-regulated after infection by S. sclerotiorun. protein_coding (At17.1) (At17.1)
AT1G05575	0.793165	-	transmembrane protein;(source:Araport11) protein_coding HYPOXIA RESPONSE UNKNOWN PROTEIN 17 (HUP17) HYPOXIA RESPONSE UNKNOWN PROTEIN 17 (HUP17)
AT4G28350	0.788489	LECRK72	Concanavalin A-like lectin protein kinase family protein;(source:Araport11) protein_coding L-TYPE LECTIN RECEPTOR KINASE VII.2 (LECRK-VII.2) L-TYPE LECTIN RECEPTOR KINASE VII.2 (LECRK-VII.2)
AT1G68290	0.782796	ENDO2	Encodes an endonuclease ENDO2. ENDO2 purified from transgenic Arabidopsis digests RNA, ssDNA, and dsDNA, with a substrate preference for ssDNA and RNA. ENDO2 produced and purified from Nicotiana benthamiana expression showed no demonstrable endonuclease activity, either towards single stranded DNA or mismatches, in vitro. protein_coding ENDONUCLEASE 2 (ENDO2)
AT5G67080	0.780737	MAPKKK19	member of MEKK subfamily protein_coding MITOGEN-ACTIVATED PROTEIN KINASE KINASE KINASE 19 (MAPKKK19) (MKK19);MITOGEN-ACTIVATED PROTEIN KINASE KINASE KINASE 19 (MAPKKK19)
AT4G12400	0.780531	HOP3	Encodes one of the 36 carboxylate clamp (CC)-tetratricopeptide repeat (TPR) proteins (Prasad 2010, Pubmed ID: 20856808) with potential to interact with Hsp90/Hsp70 as co-chaperones. protein_coding HOP3 (Hop3) HOP3 (Hop3)
AT2G36780	0.780452	UGT73C3	UDP-Glycosyltransferase superfamily protein;(source:Araport11) protein_coding
AT2G02020	0.775907	NPF8.4	Major facilitator superfamily protein;(source:Araport11) protein_coding NRT1/ PTR FAMILY 8.4 (NPF8.4) PEPTIDE TRANSPORTER 4 (PTR4); (ATNPF8.4);NRT1/ PTR FAMILY 8.4 (NPF8.4); (AtPTR4)
AT2G48090	0.774879	-	hypothetical protein;(source:Araport11) protein_coding
AT1G53625	0.772223	-	hypothetical protein;(source:Araport11) protein_coding
AT3G44260	0.771581	CAF1-9	Encodes one of the homologs of the yeast CCR4-associated factor 1: AT3G44260 (CAF1a), AT5G22250 (CAF1b). Has mRNA deadenylation activity. Also plays a role in plant defense responses. protein_coding CCR4- ASSOCIATED FACTOR 1A (CAF1a) CCR4- ASSOCIATED FACTOR 1A (CAF1a);CCR4- ASSOCIATED FACTOR 1A (AtCAF1a)
AT1G11100	0.770905	-	SNF2 domain-containing protein / helicase domain-containing protein / zinc finger protein-like protein;(source:Araport11) protein_coding SNF2-RING-HELICASE?LIKE 5 (FRG5) SNF2-RING-HELICASE?LIKE 5 (FRG5)
AT1G65690	0.769285	NHL6	Encodes NHL6 (NDR1/HIN1-like 6). Plays an important role in the abiotic stresses-induced ABA signaling and biosynthesis, particularly during seed germination and early seedling development. protein_coding NDR1/HIN1-LIKE 6 (NHL6) NDR1/HIN1-LIKE 6 (NHL6)
AT3G29000	0.767235	CML45	Calcium-binding EF-hand family protein;(source:Araport11) protein_coding
AT2G29995	0.766121	PSY3	PSY3-like protein;(source:Araport11) protein_coding
AT3G45970	0.76459	EXLA1	member of EXPANSIN-LIKE. Naming convention from the Expansin Working Group (Kende et al, 2004. Plant Mol Bio) The mRNA is cell-to-cell mobile. protein_coding EXPANSIN-LIKE A1 (EXLA1) EXPANSIN-LIKE A1 (ATEXLA1);EXPANSIN L1 (EXPL1);EXPANSIN-LIKE A1 (EXLA1); (ATHEXP BETA 2.1); (ATEXPL1)
AT1G74310	0.760613	CLPB1	Encodes ClpB1, which belongs to the Casein lytic proteinase/heat shock protein 100 (Clp/Hsp100) family. Involved in refolding of proteins which form aggregates under heat stress. Also known as AtHsp101. AtHsp101 is a cytosolic heat shock protein required for acclimation to high temperature. protein_coding HEAT SHOCK PROTEIN 101 (HSP101) (HOT1);HEAT SHOCK PROT
AT1G11260	0.760406	STP1	Encodes a H+/hexose cotransporter. The mRNA is cell-to-cell mobile. protein_coding SUGAR TRANSPORTER 1 (STP1) SUGAR TRANSPORTER 1 (ATSTP1);SUGAR TRANSPORTER 1 (STP1)
AT1G18300	0.759979	NUDT4	nudix hydrolase homolog 4;(source:Araport11) protein_coding NUDIX HYDROLASE HOMOLOG 4 (NUDT4) NUDIX HYDROLASE HOMOLOG 4 (NUDT4);NUDIX HYDROLASE HOMOLOG 4 (atnudt4)
AT3G13110	0.75827	SAT3	Encodes a mitochondrial serine O-acetyltransferase involved in sulfur assimilation and cysteine biosynthesis. Expressed in the vascular system. protein_coding SERINE ACETYLTRANSFERASE 2;2 (SERAT2;2) SERINE ACETYLTRANSFERASE 3 (SAT3);SERINE ACETYLTRANSFERASE 2;2 (ATSERAT2;2);SERINE ACETYLTRANSFERASE-1 (SAT-1);SERINE ACETYLTRANSFERASE A (SAT-A);SERINE ACETYLTRANSFER
AT3G46080	0.757053	ZAT8	C2H2-type zinc finger family protein;(source:Araport11) protein_coding
AT2G32150	0.755617	-	Encodes a xanthosine monophosphate (XMP)phosphatase. Dephosphorylates XMP to xanthosine as an initial step in purine nucleotide catabolism. protein_coding XMP-SPECIFIC PHOSPHATASE (XMPP) XMP-SPECIFIC PHOSPHATASE (XMPP)
AT1G23090	0.75482	SULTR3;3	Encodes AST91 mRNA for sulfate transporter. protein_coding (SULTR3;3) (SULTR3;3);SULFATE TRANSPORTER 91 (AST91)
AT4G03415	0.754621	-	Encodes a myristoylated 2C-type protein phosphatase that interacts with AGB1 and is localized to the plasma membrane. protein_coding 2C-TYPE PROTEIN PHOSPHATASE 52 (PP2C52) 2C-TYPE PROTEIN PHOSPHATASE 52 (PP2C52)
AT2G46330	0.753825	AGP16	Encodes arabinogalactan protein (AGP16). protein_coding ARABINOGALACTAN PROTEIN 16 (AGP16) ARABINOGALACTAN PROTEIN 16 (AGP16); (ATAGP16)
AT3G19370	0.752969	-	filament-like protein (DUF869);(source:Araport11) protein_coding
AT4G36950	0.748601	MAPKKK21	member of MEKK subfamily protein_coding MITOGEN-ACTIVATED PROTEIN KINASE KINASE KINASE 21 (MAPKKK21) MITOGEN-ACTIVATED PROTEIN KINASE KINASE KINASE 21 (MAPKKK21)
AT3G01830	0.745107	CML40	Calcium-binding EF-hand family protein;(source:Araport11) protein_coding
AT4G27410	0.739269	RD26	Encodes a NAC transcription factor induced in response to desiccation. It is localized to the nucleus and acts as a transcriptional activator in ABA-mediated dehydration response. protein_coding RESPONSIVE TO DESICCATION 26 (RD26) RESPONSIVE TO DESICCATION 26 (RD26); (ANAC72); (ATRD26)
AT4G21865	0.737634	-	hypothetical protein;(source:Araport11) protein_coding
AT4G25350	0.737561	PHO1-H4	SHB1 encodes a nuclear and cytosolic protein that has motifs homologous with SYG1 protein family members. Acts in cryptochrome signaling. Overexpression of SHB1 enhanced the expression of PHYTOCHROME-INTERACTING FACTOR4 (PIF4) under red light and promoted proteasome-mediated degradation of phytochrome A and hypocotyl elongation under far-red light. A knockout all
AT5G57010	0.737256	IQM5	calmodulin-binding family protein;(source:Araport11) protein_coding
AT1G11580	0.732091	ATPMEPCRA	methylesterase PCR A;(source:Araport11) protein_coding METHYLESTERASE PCR A (PMEPCRA) (ATPMEPCRA);PECTIN METHYLESTERASE 18 (PME18);METHYLESTERASE PCR A (PMEPCRA)
AT5G12030	0.730174	HSP17.7	Encodes a cytosolic small heat shock protein with chaperone activity that is induced by heat and osmotic stress and is also expressed late in seed development. protein_coding HEAT SHOCK PROTEIN 17.6A (HSP17.6A) HEAT SHOCK PROTEIN 17.6A (AT-HSP17.6A);HEAT SHOCK PROTEIN 17.6A (HSP17.6A);HEAT SHOCK PROTEIN 17.6 (HSP17.6)
AT1G76600	0.730142	-	PADRE protein up-regulated after infection by S. sclerotiorun. protein_coding
AT2G45170	0.728097	ATG8E	Involved in autophagy. Under nutrient starvation the protein localizes to autophagosomes. Involved in submergence (hypoxia) tolerance; ethanol induces autophagy. protein_coding AUTOPHAGY 8E (ATG8E) AUTOPHAGY 8E (ATATG8E);AUTOPHAGY 8E (ATG8E)
AT5G54490	0.726137	PBP1	Encodes a PINOID (PID)-binding protein containing putative EF-hand calcium-binding motifs. The interaction is dependent on the presence of calcium. mRNA expression is up-regulated by auxin. Not a phosphorylation target of PID, likely acts upstream of PID to regulate the activity of this protein in response to changes in calcium levels. protein_coding PINOID-
AT5G54165	0.723675	-	Avr9/Cf-9 rapidly elicited protein;(source:Araport11) protein_coding
AT1G59860	0.722691	HSP17.6A	HSP20-like chaperones superfamily protein;(source:Araport11) protein_coding (HSP17.6A) (HSP17.6A)
AT4G13000	0.721006	-	AGC (cAMP-dependent, cGMP-dependent and protein kinase C) kinase family protein;(source:Araport11) protein_coding
AT2G39420	0.714994	-	alpha/beta-Hydrolases superfamily protein;(source:Araport11) protein_coding (MAGL8) (MAGL8)
AT5G14480	0.709875	-	beta-1,4-N-acetylglucosaminyltransferase family protein;(source:Araport11) protein_coding
AT1G09940	0.707588	HEMA2	Encodes glutamyl-tRNA reductase. Involved in heme biosynthesis in non-photosynthetic tissues and induced by oxidative stress in photosynthetic tissues to supply heme for defensive hemoproteins protein_coding (HEMA2) (HEMA2)
AT1G75370	0.705159	-	Sec14p-like phosphatidylinositol transfer family protein;(source:Araport11) protein_coding
AT2G40340	0.702338	DREB2C	Encodes a member of the DREB subfamily A-2 of ERF/AP2 transcription factor family. The protein contains one AP2 domain. There are eight members in this subfamily including DREB2A AND DREB2B that are involved in response to drought. protein_coding (DREB2C) (DREB2C); (AtERF48)
AT5G04390	0.700627	-	C2H2-type zinc finger family protein;(source:Araport11) protein_coding
AT4G39640	0.699806	GGT1	The gene encodes a gamma-glutamyltransferase (AKA gamma-glutamyl transpeptidase, EC 2.3.2.2) that is located in vascular tissues (predominantly phloem) of leaves and is involved in the degradation of glutathione. The encoded enzyme also mitigates oxidative stress by metabolizing GSSG (oxidized form of GSH - glutathione) in the apoplast. protein_coding GAMMA-G
AT4G01360	0.695362	-	Encodes a protein related to BYPASS1 (BPS1). Regulates production of mobile compound: bps signal. protein_coding BYPASS 3 (BPS3) BYPASS 3 (BPS3)
AT1G59730	0.693319	TRX7	Thioredoxin H-type 7 , oxidoreductase located in cytosol and ER. Interacts with GPT1. protein_coding THIOREDOXIN H-TYPE 7 (TH7) THIOREDOXIN H-TYPE 7 (TH7);THIOREDOXIN H-TYPE 7 (ATH7)
AT2G30395	0.692123	OFP17	Member of the plant specific ovate protein family of unknown function. protein_coding OVATE FAMILY PROTEIN 17 (OFP17) OVATE FAMILY PROTEIN 17 (OFP17); (ATOFP17)
AT2G36220	0.691	-	hypothetical protein;(source:Araport11) protein_coding
AT4G05120	0.685913	ENT3	Encodes an equilibrative nucleoside transporter AtENT3. Mutations of this locus allow mutants to grow on uridine analogue fluorouridine. protein_coding FUDR RESISTANT 1 (FUR1) EQUILIBRATIVE NUCLEOSIDE TRANSPORTER 3 (ENT3); (ATENT3);FUDR RESISTANT 1 (FUR1)
AT2G37430	0.68396	ZAT11	Encodes a member of the zinc finger family of transcriptional regulators. It is expressed in many root tips, primary roots, cotyledons and hypocotyl. The protein is localized to the nucleus. Overexpression of ZAT11 causes increased root growth and increased sensitivity to nickel ions. The mRNA is cell-to-cell mobile. protein_coding ZINC FINGER OF ARABIDOPSIS THAL
AT1G70505	0.682731	-	transmembrane protein;(source:Araport11) protein_coding
AT1G76070	0.680535	-	hypothetical protein;(source:Araport11) protein_coding
AT1G32928	0.673509	-	Avr9/Cf-9 rapidly elicited protein;(source:Araport11) protein_coding
AT1G28580	0.661363	-	GDSL-motif esterase/acyltransferase/lipase. Enzyme group with broad substrate specificity that may catalyze acyltransfer or hydrolase reactions with lipid and non-lipid substrates. protein_coding
AT1G10370	0.660117	GSTU17	Encodes GSTU17 (Glutathione S-Transferase U17). Functions as a negative component of stress-mediated signal transduction pathways in drought and salt stress responses. protein_coding EARLY-RESPONSIVE TO DEHYDRATION 9 (ERD9) GLUTATHIONE S-TRANSFERASE 30B (GST30B);GLUTATHIONE S-TRANSFERASE TAU 17 (ATGSTU17);GLUTATHIONE S-TRANSFERASE 30 (GST30);GLUTATHIONE S-T
AT4G15233	0.654266	ABCG42	ABC-2 and Plant PDR ABC-type transporter family protein;(source:Araport11) protein_coding ATP-BINDING CASSETTE G42 (ABCG42) ATP-BINDING CASSETTE G42 (ABCG42)
AT1G12200	0.651924	-	Putative flavin monooxygenase. protein_coding FLAVIN MONOOXYGENASE (FMO) FLAVIN MONOOXYGENASE (FMO)
AT2G02230	0.649132	PP2B1	phloem protein 2-B1;(source:Araport11) protein_coding PHLOEM PROTEIN 2-B1 (PP2-B1) ARABIDOPSIS F-BOX PROTEIN HYPERSENSITIVE TO ABA 1 (AFA1);PHLOEM PROTEIN 2-B1 (AtPP2-B1);PHLOEM PROTEIN 2-B1 (PP2-B1)
AT5G24470	0.645548	APRR5	Encodes a pseudo-response regulator whose mutation affects various circadian-associated biological events such as flowering time in the long-day photoperiod conditions, red light sensitivity of seedlings during early photomorphogenesis, and the period of free-running rhythms of certain clock-controlled genes including CCA1 and APRR1/TOC1 in constant white light. Ac
AT3G23250	0.63994	MYB15	Member of the R2R3 factor gene family. Key regulator of lignin biosynthesis in effector-triggered immunity protein_coding MYB DOMAIN PROTEIN 15 (MYB15) MYB DOMAIN PROTEIN 15 (ATMYB15);MYB DOMAIN PROTEIN 15 (MYB15); (ATY19)
AT5G07460	0.638324	MRSA2	ubiquitous enzyme that repairs oxidatively damaged proteins. Methionine sulfoxide reductase activity. Mutant lacking reductase activity showed increased protein oxidation, nitration and glycation of specific amino acid residues during darkness. protein_coding PEPTIDEMETHIONINE SULFOXIDE REDUCTASE 2 (PMSR2) PEPTIDEMETHIONINE SULFOXIDE REDUCTASE 2 (PMSR2); (MRSA2
AT4G01250	0.63373	WRKY22	AtWRKY22 is a member of WRKY Transcription Factor; Group II-e. It is involved in regulation of dark induced leaf senescence. protein_coding (WRKY22) (AtWRKY22); (WRKY22)
AT3G14200	0.632858	-	Chaperone DnaJ-domain superfamily protein;(source:Araport11) protein_coding
AT2G02010	0.629976	GAD4	Glutamate decarboxylase protein_coding GLUTAMATE DECARBOXYLASE 4 (GAD4) GLUTAMATE DECARBOXYLASE 4 (GAD4)
AT3G06760	0.626178	-	Drought-responsive family protein;(source:Araport11) protein_coding DROUGHT INDUCED 9-4 (ATDIL9-4) DROUGHT INDUCED 9-4 (ATDIL9-4)
AT5G65300	0.625482	-	Gene of unknown function. Expression is induced by a variety of biotic (P. syringae) and abiotic stresses (salt, ABA,IAA, and more.)Member of a small family that includes AT1G35210, AT1G72240, and AT1G22470.Mutants have no obvious loss of function phenotype but overexpressors are early flowering. protein_coding (SUPA) (SUPA)
AT2G35290	0.617297	-	hypothetical protein;(source:Araport11) protein_coding SMALL AUXIN UPREGULATED RNA 79 (SAUR79) SMALL AUXIN UPREGULATED RNA 79 (SAUR79)
AT5G65140	0.607438	TPPJ	Haloacid dehalogenase-like hydrolase (HAD) superfamily protein;(source:Araport11) protein_coding TREHALOSE-6-PHOSPHATE PHOSPHATASE J (TPPJ) TREHALOSE-6-PHOSPHATE PHOSPHATASE J (TPPJ)
AT1G56510	0.607147	ADR2	TIR-NB-LRR protein that confers resistance to four races of Albugo candida. The mRNA is cell-to-cell mobile. protein_coding WHITE RUST RESISTANCE 4 (WRR4) WHITE RUST RESISTANCE 4 (WRR4);WHITE RUST RESISTANCE 4 A (WRR4A);ACTIVATED DISEASE RESISTANCE 2 (ADR2)
AT1G74800	0.602141	GALT5	Encodes a Golgi-localized hydroxyproline galactosyltransferase GALT5. Functions together with GALT2 as redundant GALTs that control AGP (arabinogalactan-proteins) O-glycosylation, which is essential for normal growth and development. Mutants display multiple phenotypes including reduced root hair growth. protein_coding AGP GALACTOSYLTRANSFERASE5 (GALT5)
AT4G18950	0.599318	-	BHP1 is a Raf-like protein kinase involved in mediating blue light dependent stomatal opening. protein_coding BLUE LIGHT-DEPENDENT H+-ATPASE PHOSPHORYLATION (BHP) BLUE LIGHT-DEPENDENT H+-ATPASE PHOSPHORYLATION (BHP)
AT2G26530	0.59629	AR781	Pheromone receptor-like protein involved in the early elicitor signaling events which occur within minutes and include ion fluxes across the plasma membrane, activation of MPKs and the formation of ROS related to PGPS1 and WRKY33. protein_coding (AR781) (AR781)
AT5G61590	0.595219	ERF107	Encodes an AP2/ERF-type transcription factor that is preferentially expressed in the epidermis and induced by darkness and negatively regulates cuticular wax biosynthesis. protein_coding DECREASE WAX BIOSYNTHESIS (DEWAX) (ERF107);DECREASE WAX BIOSYNTHESIS (DEWAX)
AT2G05940	0.591781	RIPK	Encodes a receptor-like cytoplasmic kinase that phosphorylates the host target RIN4, leading to the activation of a plant innate immune receptor RPM1. protein_coding RPM1-INDUCED PROTEIN KINASE (RIPK) PBS1-LIKE 14 (PBL14);RPM1-INDUCED PROTEIN KINASE (RIPK)
AT4G11330	0.586269	MPK5	MAP kinase protein_coding MAP KINASE 5 (MPK5) MAP KINASE 5 (MPK5);MAP KINASE 5 (ATMPK5)
AT4G33110	0.585896	-	S-adenosyl-L-methionine-dependent methyltransferases superfamily protein;(source:Araport11) protein_coding (LIME1) (LIME1)
AT1G67720	0.582362	-	Leucine-rich repeat protein kinase family protein;(source:Araport11) protein_coding
AT2G41640	0.579173	-	Glycosyltransferase family 61 protein;(source:Araport11) protein_coding
AT2G28930	0.575003	APK1B	protein kinase 1B;(source:Araport11) protein_coding PROTEIN KINASE 1B (PK1B) PBS1-LIKE 10 (PBL10);PROTEIN KINASE 1B (PK1B);PROTEIN KINASE 1B (APK1B)
AT4G29010	0.573759	AIM1	Functions in beta-oxidation of fatty acids, similar to CuMFP with L-3-hydroxyacyl-CoA hydrolyase , L-3-hydroxyacyl-dehydrogenase, D-3-hydroxyacyl-CoA epimerase, and 3, 2-enoyl-CoA isomerase activities. protein_coding ABNORMAL INFLORESCENCE MERISTEM (AIM1) ABNORMAL INFLORESCENCE MERISTEM (AIM1)
AT4G21400	0.570271	CRK28	Encodes a cysteine-rich receptor-like protein kinase. protein_coding CYSTEINE-RICH RLK (RECEPTOR-LIKE PROTEIN KINASE) 28 (CRK28) CYSTEINE-RICH RLK (RECEPTOR-LIKE PROTEIN KINASE) 28 (CRK28)
AT1G26300	0.568418	-	BSD domain-containing protein;(source:Araport11) protein_coding
AT1G68840	0.566811	RAV2	Rav2 is part of a complex that has been named `regulator of the (H+)-ATPase of the vacuolar and endosomal membranes' (RAVE) The mRNA is cell-to-cell mobile. protein_coding RELATED TO ABI3/VP1 2 (RAV2) RELATED TO ABI3/VP1 2 (RAV2); (AtRAV2);TEMPRANILLO 2 (TEM2);ETHYLENE RESPONSE DNA BINDING FACTOR 2 (EDF2);RELATED TO AP2 8 (rap2.8)
AT5G66650	0.563606	-	Chloroplast localized mitochondrial calcium uniporter. protein_coding CHLOROPLAST-LOCALIZED MITOCHONDRIAL CALCIUM UNIPORTER (CMCU) CHLOROPLAST-LOCALIZED MITOCHONDRIAL CALCIUM UNIPORTER (CMCU)
AT1G21830	0.555599	-	hypothetical protein;(source:Araport11) protein_coding
AT2G39350	0.554681	ABCG1	Belongs to a clade of five Arabidopsis thaliana ABCG half-transporters that are required for synthesis of an effective suberin barrier in roots and seed coats (ABCG2, ABCG6, and ABCG20) and for synthesis of an intact pollen wall (ABCG1 and ABCG16). protein_coding ATP-BINDING CASSETTE G1 (ABCG1) WHITE BROWN COMPLEX 1 (WBC1);ATP-BINDING CASSETTE G1 (ABCG1)
AT5G62500	0.553426	EB1B	Encodes a homolog of animal microtubule-end-binding protein. There are two other members of this family. EB1 forms foci at regions where the minus ends of microtubules are gathered during mitosis and early cytokinesis. protein_coding END BINDING PROTEIN 1B (EB1B) END BINDING PROTEIN 1B (ATEB1B); (ATEB1);END BINDING PROTEIN 1B (EB1B)
AT5G14730	0.548435	-	Unknown protein, expression induced by IDL7 and stress. protein_coding
AT5G64660	0.535963	PUB27	CYS, MET, PRO, and GLY protein 2;(source:Araport11) protein_coding CYS, MET, PRO, AND GLY PROTEIN 2 (CMPG2) (ATCMPG2);CYS, MET, PRO, AND GLY PROTEIN 2 (CMPG2)
AT2G01670	0.52463	NUDT17	nudix hydrolase homolog 17;(source:Araport11) protein_coding NUDIX HYDROLASE HOMOLOG 17 (NUDT17) NUDIX HYDROLASE HOMOLOG 17 (NUDT17);NUDIX HYDROLASE HOMOLOG 17 (atnudt17)
AT5G54660	0.520391	HSP21.7	HSP20-like chaperones superfamily protein;(source:Araport11) protein_coding
AT3G18690	0.51759	MKS1	Encodes a nuclear-localized member of a plant specific gene family involved in mediating responses to pathogens. Interacts with WRKY transcriptional regulators. protein_coding MAP KINASE SUBSTRATE 1 (MKS1) MAP KINASE SUBSTRATE 1 (MKS1)
AT2G22190	0.51319	TPPE	Haloacid dehalogenase-like hydrolase (HAD) superfamily protein;(source:Araport11) protein_coding TREHALOSE-6-PHOSPHATE PHOSPHATASE E (TPPE) TREHALOSE-6-PHOSPHATE PHOSPHATASE E (TPPE)
AT2G40330	0.512703	PYL6	Encodes a member of the PYR (pyrabactin resistance )/PYL(PYR1-like)/RCAR (regulatory components of ABA receptor) family proteins with 14 members. PYR/PYL/RCAR family proteins function as abscisic acid sensors. Mediate ABA-dependent regulation of protein phosphatase 2Cs ABI1 and ABI2. protein_coding PYR1-LIKE 6 (PYL6) PYR1-LIKE 6 (PYL6);REGULATORY COMPONENT
AT2G25735	0.512403	-	hypothetical protein;(source:Araport11) protein_coding
AT1G19770	0.511949	PUP14	Member of a family of proteins related to PUP1, a purine transporter. May be involved in the transport of purine and purine derivatives such as cytokinins, across the plasma membrane. The mRNA is cell-to-cell mobile. protein_coding PURINE PERMEASE 14 (PUP14) PURINE PERMEASE 14 (PUP14);PURINE PERMEASE 14 (ATPUP14)
AT4G15610	0.503704	-	Uncharacterized protein family (UPF0497);(source:Araport11) protein_coding CASP-LIKE PROTEIN 1D1 (CASPL1D1) CASP-LIKE PROTEIN 1D1 (CASPL1D1)
AT5G04220	0.500282	SYT3	Encodes a protein specifically localized to the ER-PM boundary with similarity to synaptotagmins. AT5G04220.2 has been identified as the functional transcript (PMID:33944955).Acts redundantly with SYTA/SYT1 in ER-PM tethering and maintaining PM integrity in response to abiotic stress. protein_coding (SYTC) SYNAPTOTAGMIN 3 (SYT3); (NTMC2T1.3); (NTMC2TYPE1.3); (S
AT3G45900	0.493406	-	Ribonuclease P protein subunit P38-like protein;(source:Araport11) protein_coding
AT5G41800	0.476746	-	Transmembrane amino acid transporter family protein;(source:Araport11) protein_coding
AT5G45710	0.474028	HSFA4C	member of Heat Stress Transcription Factor (Hsf) family protein_coding ROOT HANDEDNESS 1 (RHA1) HEAT SHOCK TRANSCRIPTION FACTOR A4C (AT-HSFA4C);HEAT SHOCK TRANSCRIPTION FACTOR A4C (HSFA4C);ROOT HANDEDNESS 1 (RHA1)
AT3G59210	0.470408	-	F-box/RNI-like superfamily protein;(source:Araport11) protein_coding
AT1G12420	0.458254	ACR8	ACT domain repeat 8;(source:Araport11) protein_coding ACT DOMAIN REPEAT 8 (ACR8) ACT DOMAIN REPEAT 8 (ACR8)
AT2G44080	0.445185	ARL	Encodes ARL, a gene similar to ARGOS involved in cell expansion-dependent organ growth. Upregulated by brassinosteroid. Acts downstream of BRI1. The mRNA is cell-to-cell mobile. protein_coding ARGOS-LIKE (ARL) ARGOS-LIKE (ARL)
AT1G21920	0.441957	-	MRF1 is related to SET7/9 proteins but contains an atypical SET domain. It is expressed in phloem and mutants have a weak late flowering phenotype. Phosphatidylinositol 4-phosphate 5-kinase (PIP5K) enzyme family member. protein_coding MORN-MOTIF REPEAT PROTEIN REGULATING FLOWERING 1 ( (MRF1) MORN-MOTIF REPEAT PROTEIN REGULATING FLOWERING 1 ( (MRF1)
AT5G24430	0.441951	CRK4	Calcium-dependent protein kinase (CDPK) family protein;(source:Araport11) protein_coding
AT5G18170	0.438081	GDH1	Encodes the 43 kDa alpha-subunit of the glutamate dehydrogenase with a putative mitochondrial transit polypeptide and NAD(H)- and alpha-ketoglutarate-binding domains. Mitochondrial localization confirmed by subcellular fractionation. Combines in several ratios with GDH2 protein (GDH-beta) to form seven isoenzymes. Catalyzes the cleavage of glycine residues. May be
AT3G46620	0.429611	RDUF1	Encodes an ABA- and drought-induced RING-DUF1117 gene whose mutation results in hyposensitive phenotypes toward ABA in terms of germination rate and stomatal closure and markedly reduced tolerance to drought stress relative to wild-type plants. protein_coding RING AND DOMAIN OF UNKNOWN FUNCTION 1117 1 (RDUF1) ARABIDOPSIS THALIANA RING AND DOMAIN OF UNKNOWN
AT5G25280	0.408387	-	serine-rich protein-like protein;(source:Araport11) protein_coding
AT3G17510	0.403086	CIPK1	Encodes a CBL-interacting protein kinase. Specifically interacts with ECT1 and ECT2. protein_coding CBL-INTERACTING PROTEIN KINASE 1 (CIPK1) SNF1-RELATED PROTEIN KINASE 3.16 (SnRK3.16);CBL-INTERACTING PROTEIN KINASE 1 (CIPK1)
AT4G21410	0.376027	CRK29	Encodes a cysteine-rich receptor-like protein kinase. protein_coding CYSTEINE-RICH RLK (RECEPTOR-LIKE PROTEIN KINASE) 29 (CRK29) CYSTEINE-RICH RLK (RECEPTOR-LIKE PROTEIN KINASE) 29 (CRK29)
AT5G56790	0.373338	-	Protein kinase superfamily protein;(source:Araport11) protein_coding
AT1G07640	0.368646	OBP2	A member of the DOF transcription factors. Prominently expressed in the phloem of leaves and other organs. Expression is induced by wounding, MeJA and insect feeding. Upregulates glucosinolate biosynthesis. PEAR protein involved in the formation of a short-range concentration gradient that peaks at protophloem sieve elements, and activates gene expression that prom
AT4G15550	0.341952	UGT75D1	UDP-glucose:indole-3-acetate beta-D-glucosyltransferase protein_coding INDOLE-3-ACETATE BETA-D-GLUCOSYLTRANSFERASE (IAGLU) INDOLE-3-ACETATE BETA-D-GLUCOSYLTRANSFERASE (IAGLU)
AT3G46820	0.30962	TOPP5	Encodes the catalytic subunit of a Type 1 phosphoprotein Ser/Thr phosphatase, expressed in roots, shoots and flowers. protein_coding TYPE ONE SERINE/THREONINE PROTEIN PHOSPHATASE 5 (TOPP5) TYPE ONE SERINE/THREONINE PROTEIN PHOSPHATASE 5 (TOPP5)
AT1G29470	-0.304402	-	S-adenosyl-L-methionine-dependent methyltransferases superfamily protein;(source:Araport11) protein_coding
AT5G52810	-0.346183	SARD4	SAR-DEFICIENT4 (SARD4) alias ORNITHINE CYCLODEAMINASE/m-CRYSTALLIN (ORNCD1) is involved in the biosynthesis of pipecolic acid. The reductase converts dehydropipecolic acid intermediates generated from L-Lysine by AGD2-LIKE DEFENSE RESPONSE PROTEIN1 (ALD1) to pipecolic acid (PMID:28330936). protein_coding SAR DEFICIENT 4 (SARD4) SAR DEFICIENT 4 (SARD4)
AT1G75800	-0.363439	-	Pathogenesis-related thaumatin superfamily protein;(source:Araport11) protein_coding
AT3G57420	-0.367764	STL2	Regulates the assembly and trafficking of cellulose synthase complexes. protein_coding STELLO2 (STL2) STELLO2 (STL2)
AT5G60590	-0.367891	-	DHBP synthase RibB-like alpha/beta domain-containing protein;(source:Araport11) protein_coding
AT5G46740	-0.381298	UBP21	Encodes a ubiquitin-specific protease. protein_coding UBIQUITIN-SPECIFIC PROTEASE 21 (UBP21) UBIQUITIN-SPECIFIC PROTEASE 21 (UBP21)
AT1G27130	-0.381843	GSTU13	Encodes glutathione transferase belonging to the tau class of GSTs. Naming convention according to Wagner et al. (2002). GSTU13 acts in the pathogen triggered pathway for indole glucosinolate metabolisms that involves also PENETRATION2 myrosinase. It is likely the enzyme that conjugates GSH with unstable indol-3-ylmethyl-ITCs formed upon PEN2-mediated IG hydrolysis
AT3G58790	-0.384009	GAUT15	Encodes a protein with putative galacturonosyltransferase activity. protein_coding GALACTURONOSYLTRANSFERASE 15 (GAUT15) GALACTURONOSYLTRANSFERASE 15 (GAUT15)
AT5G22090	-0.387183	-	EAR1 is a negative regulator of ABA signaling that enhances the activity of all six clade A PP2Cs (ABI1, ABI2, HAB1, HAB2, AHG1, AHG3) by interacting with and releasing the N-terminal autoinhibition of these proteins. EAR1 indirectly affects OST1 activity through enhancing ABI1 activity. The EAR1 141-287 fragment is sufficient for the functioning of EAR1 in ABA res
AT2G22080	-0.387377	-	transmembrane protein;(source:Araport11) protein_coding
AT2G32580	-0.405934	-	Protein of unknown function (DUF1068). Mutants are defective in cell adhesion. protein_coding (ELMO1) (ELMO1)
AT5G26780	-0.444409	SHM2	Encodes a protein with serine hydroxymethyltransferase activity which is thought to be localized in the mitochondrial matrix. SHM2 expression fails to rescue the conditional lethal phenotype of the shm1-1 mutant, defective in SHM1. protein_coding SERINE HYDROXYMETHYLTRANSFERASE 2 (SHM2) SERINE HYDROXYMETHYLTRANSFERASE 2 (SHM2)
AT5G09460	-0.46841	BHLH143	transcription factor bHLH143;(source:Araport11) protein_coding (SACL1) (SACL1)
AT1G15125	-0.47843	-	S-adenosyl-L-methionine-dependent methyltransferases superfamily protein;(source:Araport11) protein_coding
AT2G02130	-0.484148	PDF2.3	Predicted to encode a PR (pathogenesis-related) protein. Belongs to the plant defensin (PDF) family with the following members: At1g75830/PDF1.1, At5g44420/PDF1.2a, At2g26020/PDF1.2b, At5g44430/PDF1.2c, At2g26010/PDF1.3, At1g19610/PDF1.4, At1g55010/PDF1.5, At2g02120/PDF2.1, At2g02100/PDF2.2, At2g02130/PDF2.3, At1g61070/PDF2.4, At5g63660/PDF2.5, At2g02140/PDF2.6, A
AT3G11070	-0.498053	-	Outer membrane OMP85 family protein;(source:Araport11) protein_coding
AT3G18990	-0.512135	VRN1	Required for vernalization. Essential for the complete repression of FLC in vernalized plants. Required for the methylation of histone H3 protein_coding REDUCED VERNALIZATION RESPONSE 1 (VRN1) REPRODUCTIVE MERISTEM 39 (REM39);REDUCED VERNALIZATION RESPONSE 1 (VRN1)
AT4G30450	-0.512786	-	glycine-rich protein;(source:Araport11) protein_coding
AT3G50660	-0.531556	CYP90B1	Encodes a 22&#945; hydroxylase whose reaction is a rate-limiting step in brassinosteroid biosynthetic pathway. The protein is a member of CYP90B gene family. The stable clm allele displays a small, compressed rosette, reduced internode length, and reduced fertility, appears in selfed ddm1 mutant plants possibly due to loss of cytosine methylation. Transcripts accum
AT3G12830	-0.533129	SAUR72	SAUR-like auxin-responsive protein family;(source:Araport11) protein_coding SMALL AUXIN UPREGULATED 72 (SAUR72) SMALL AUXIN UPREGULATED 72 (SAUR72)
AT2G07680	-0.544504	ATMRP11	Encodes ABCC13/MRP11, a member of the multidrug resistance associated protein MRP/ABCC subfamily. Its expression is induced by gibberellic acid and downregulated by naphthalene acetic acid, abscisic acid, and zeatin. protein_coding ATP-BINDING CASSETTE C13 (ABCC13) MULTIDRUG RESISTANCE-ASSOCIATED PROTEIN 11 (MRP11);ATP-BINDING CASSETTE C13 (ABCC13); (
AT5G10180	-0.545655	SULTR2;1	Encodes a low-affinity sulfate transporter expressed in the root cap and central cylinder, where it is induced by sulfur starvation. Expression in the shoot vascular system is not induced by sulfur starvation. protein_coding SULFATE TRANSPORTER 2;1 (SULTR2;1) SULFATE TRANSPORTER 2;1 (SULTR2;1);ARABIDOPSIS SULFATE TRANSPORTER 68 (AST68)
AT4G32800	-0.55339	ERF043	encodes a member of the DREB subfamily A-4 of ERF/AP2 transcription factor family. The protein contains one AP2 domain. There are 17 members in this subfamily including TINY. protein_coding ETHYLENE RESPONSE FACTOR 43 (ERF043) ETHYLENE RESPONSE FACTOR 43 (ERF043)
AT1G73630	-0.581155	CML26	EF hand calcium-binding protein family;(source:Araport11) protein_coding
AT1G62330	-0.583367	OFUT15	O-fucosyltransferase family protein;(source:Araport11) protein_coding
AT2G30070	-0.602058	POT1	Encodes a high affinity potassium transporter. protein_coding POTASSIUM TRANSPORTER 1 (KT1) POTASSIUM TRANSPORTER 1 (ATKT1); (ATKT1P);POTASSIUM TRANSPORTER 1 (KT1);POTASSIUM UPTAKE TRANSPORTER 1 (KUP1); (ATKUP1)
AT5G06590	-0.606737	-	hypothetical protein;(source:Araport11) protein_coding
AT5G20540	-0.609596	BRXL4	Belongs to five-member BRX gene family. Arabidopsis BRX genes share high levels of similarity among each others, with several conserved domains. The most distinct is BRX domain - highly conserved in all BRX genes among distantly related species. This protein-protein interaction domain is required and sufficient for BRX activity. protein_coding BREVIS RADIX-LI
AT3G03770	-0.65126	-	Leucine-rich repeat protein kinase family protein;(source:Araport11) protein_coding
AT4G17030	-0.700549	EXLB1	Encodes EXLB1 (expansin-like B1), a member of the expansin family. protein_coding EXPANSIN-LIKE B1 (EXLB1) EXPANSIN-LIKE B1 (ATEXLB1);EXPANSIN-LIKE B1 (EXLB1); (ATEXPR1); (AT-EXPR); (EXPR); (ATHEXP BETA 3.1)
AT2G28660	-0.704827	-	Chloroplast-targeted copper chaperone protein;(source:Araport11) protein_coding HEAVY METAL ASSOCIATED PROTEIN 18 (ATHMP18) HEAVY METAL ASSOCIATED PROTEIN 18 (ATHMP18)
AT1G67510	-0.707548	-	Leucine-rich repeat protein kinase family protein;(source:Araport11) protein_coding
AT5G61660	-0.709979	-	glycine-rich protein;(source:Araport11) protein_coding
AT5G06530	-0.716018	ABCG22	Encodes ABCG22, an ABC transporter gene. Mutation results in increased water transpiration and drought susceptibility. protein_coding ATP-BINDING CASSETTE G22 (ABCG22) ARABIDOPSIS THALIANA ATP-BINDING CASSETTE G22 (AtABCG22);ATP-BINDING CASSETTE G22 (ABCG22)
AT2G17630	-0.716522	PSAT2	Pyridoxal phosphate (PLP)-dependent transferases superfamily protein;(source:Araport11) protein_coding PHOSPHOSERINE AMINOTRANSFERASE 2 (PSAT2) PHOSPHOSERINE AMINOTRANSFERASE 2 (PSAT2)
AT4G21903	-0.718564	-	MATE efflux family protein;(source:Araport11) protein_coding
AT1G26960	-0.737264	ATHB-23	Encodes a homeodomain leucine zipper class I (HD-Zip I) protein. Participates in the gene regulatory network controlling root branching by mediating the regulation of LAX3 by ARF7/19. protein_coding HOMEOBOX PROTEIN 23 (AtHB23) HOMEOBOX PROTEIN 23 (AtHB23);HOMEOBOX PROTEIN 23 (HB23)
AT5G51350	-0.744128	-	Encodes a receptor-like kinase that represses secondary growth, the production of secondary vascular tissues. protein_coding MORE LATERAL GROWTH1 (MOL1) MORE LATERAL GROWTH1 (MOL1)
AT1G80050	-0.773469	APT2	Encodes an adenosine phosphoribosyl transferase(E.C:2.4.2.7), a constitutively expressed enzyme involved in the one-step salvage of adenine to AMP. This isozyme has high affinity for cytokinins and is likely to be localized to the cytosol. protein_coding ADENINE PHOSPHORIBOSYL TRANSFERASE 2 (APT2) (PHT1.1); (ATAPT2);ADENINE PHOSPHORIBOSYL TRANSFERASE 2 (APT2)
AT5G38060	-0.775954	-	carboxypeptidase;(source:Araport11) protein_coding
AT3G54600	-0.790388	DJ1F	Class I glutamine amidotransferase-like superfamily protein;(source:Araport11) protein_coding (DJ1F) (DJ-1F); (DJ1F)
AT5G23010	-0.794611	MAM1	Encodes a methylthioalkylmalate synthase, catalyzes the condensation reactions of the first two rounds of methionine chain elongation in the biosynthesis of methionine-derived glucosinolates. The mRNA is cell-to-cell mobile. protein_coding METHYLTHIOALKYLMALATE SYNTHASE 1 (MAM1) GLUCOSINOLATE METABOLISM 1 (GSM1);METHYLTHIOALKYLMALATE SYNTHASE 1 (MAM1);2-ISO
AT3G58990	-0.84567	IPMI1	Small subunit, which together with IPMI SSU1, IPMISSU2 and IPMI LSU1, is a member of heterodimeric isopropylmalate isomerase (IPMI). Together with IPMI SSU3 participates in the Met chain elongation pathway. protein_coding ISOPROPYLMALATE ISOMERASE 1 (IPMI1) (IPMI SSU3);ISOPROPYLMALATE ISOMERASE 1 (IPMI1)
AT1G62560	-0.896576	FMOGS-OX3	belongs to the flavin-monooxygenase (FMO) family, encodes a glucosinolate S-oxygenase that catalyzes the conversion of methylthioalkyl glucosinolates to methylsulfinylalkyl glucosinolates The mRNA is cell-to-cell mobile. protein_coding FLAVIN-MONOOXYGENASE GLUCOSINOLATE S-OXYGENASE 3 (FMO GS-OX3) FLAVIN-MONOOXYGENASE GLUCOSINOLATE S-OXYGENASE 3 (FMO GS-OX3)
AT1G03840	-0.925098	MGP	MGP is a nuclear-localized putative transcription factor with three zinc finger domains. MGP can interact with three proteins implicated in root patterning: SCR, SHR, and JKD in Y2H assays, and these interactions depend on the first zinc finger in MGP. MGP appears to be a direct transcriptional target of SHR and SCR, based on promoter binding assays, though it is n
AT5G56990	-0.933786	-	proteinase inhibitor I25, cystatin, motif protein;(source:Araport11) protein_coding
AT3G43920	-0.940949	DCL3	Encodes a ribonuclease III family protein that is required for endogenous RDR2-dependent siRNA (but not miRNA) formation. protein_coding DICER-LIKE 3 (DCL3) DICER-LIKE 3 (DCL3);DICER-LIKE 3 (ATDCL3)
AT4G01440	-0.953067	-	nodulin MtN21-like transporter family protein protein_coding USUALLY MULTIPLE ACIDS MOVE IN AND OUT TRANSPORTERS 31 (UMAMIT31) USUALLY MULTIPLE ACIDS MOVE IN AND OUT TRANSPORTERS 31 (UMAMIT31)
AT1G56020	-0.964526	-	serine/arginine repetitive matrix-like protein;(source:Araport11) protein_coding
AT1G60060	-1.03141	-	Serine/threonine-protein kinase WNK (With No Lysine)-like protein;(source:Araport11) protein_coding
AT4G04830	-1.05385	MSRB5	methionine sulfoxide reductase B5;(source:Araport11) protein_coding METHIONINE SULFOXIDE REDUCTASE B5 (MSRB5) METHIONINE SULFOXIDE REDUCTASE B5 (MSRB5);METHIONINE SULFOXIDE REDUCTASE B5 (ATMSRB5)
AT2G40480	-1.08423	-	WEB family protein (DUF827);(source:Araport11) protein_coding
AT5G07690	-1.1451	MYB29	Encodes a putative transcription factor (MYB29) that acts as a negative regulator of mitochondrial stress responses. protein_coding MYB DOMAIN PROTEIN 29 (MYB29) MYB DOMAIN PROTEIN 29 (MYB29);REGULATOR OF ALTERNATIVE OXIDASE 1A 7 (RAO7);PRODUCTION OF METHIONINE-DERIVED GLUCOSINOLATE 2 (PMG2);MYB DOMAIN PROTEIN 29 (ATMYB29)
AT3G15680	-1.19964	-	Ran BP2/NZF zinc finger-like superfamily protein;(source:Araport11) protein_coding
AT1G22170	-1.22357	-	Phosphoglycerate mutase family protein;(source:Araport11) protein_coding
AT3G59010	-1.24079	PME35	Encodes PME35, a pectin methylesterase. PME35-mediated demethylesterification of the primary cell wall regulates the mechanical strength of the supporting tissue. protein_coding PECTIN METHYLESTERASE 61 (PME61) PECTIN METHYLESTERASE 35 (PME35);PECTIN METHYLESTERASE 61 (PME61)
AT2G24762	-1.325	GDU4	Encodes a member of the GDU (glutamine dumper) family proteins involved in amino acid export: At4g31730 (GDU1), At4g25760 (GDU2), At5g57685 (GDU3), At2g24762 (GDU4), At5g24920 (GDU5), At3g30725 (GDU6) and At5g38770 (GDU7). protein_coding GLUTAMINE DUMPER 4 (GDU4) GLUTAMINE DUMPER 4 (GDU4);GLUTAMINE DUMPER 4 (AtGDU4)
AT4G31730	-1.83467	GDU1	Glutamine dumper1 is a putative transmembrane protein. It is involved in glutamine secretion The mRNA is cell-to-cell mobile. protein_coding GLUTAMINE DUMPER 1 (GDU1) GLUTAMINE DUMPER 1 (GDU1);GLUTAMINE DUMPER1 (GDU1)
AT1G80690	-1.88809	-	PPPDE putative thiol peptidase family protein;(source:Araport11) protein_coding

## Sheet: S2A_Table
gene_ID	gene_name	logFC_S1
AT1G03870	FLA9	0.981171
AT1G05570	CALS1	0.510904
AT1G07180	NDA1	0.429526
AT1G07880	MPK13	1.17239
AT1G08757	-	3.04844
AT1G10540	NAT8	3.24408
AT1G11700	-	0.78123
AT1G11710	-	0.64971
AT1G11940	-	0.588579
AT1G15180	DTX13	0.887851
AT1G15550	GA3OX1	0.722773
AT1G16750	-	0.771233
AT1G18710	AtMYB47	2.58748
AT1G23850	-	0.584301
AT1G25520	-	0.823599
AT1G25560	TEM1	0.427755
AT1G26560	BGLU40	0.569113
AT1G27020	-	0.516475
AT1G27960	ECT9	0.604965
AT1G28600	-	0.508715
AT1G29660	-	1.01201
AT1G34210	SERK2	0.95084
AT1G46768	RAP2-1	0.734094
AT1G48370	YSL8	0.483892
AT1G50420	SCL3	0.337131
AT1G51805	-	0.503198
AT1G55760	-	1.55243
AT1G65390	PP2A5	1.08688
AT1G66940	-	1.64106
AT1G67890	-	0.273408
AT1G69160	-	1.17742
AT1G69520	-	0.514951
AT1G70000	-	0.709859
AT1G76270	OFUT16	0.9632
AT1G76990	ACR3	0.336528
AT1G77670	-	0.803976
AT1G79630	-	0.601677
AT1G80710	DRS1	0.385857
AT2G01913	-	0.977111
AT2G04795	-	0.649182
AT2G21900	WRKY59	3.09586
AT2G23740	SUVR5	0.358147
AT2G24280	-	0.694939
AT2G24580	-	0.580509
AT2G26440	PME12	0.424502
AT2G27360	-	0.70895
AT2G27690	CYP94C1	0.669697
AT2G28320	-	0.445332
AT2G29140	APUM3	0.333702
AT2G29670	-	0.428197
AT2G35350	PLL1	1.71049
AT2G36307	ZPR4	1.42143
AT2G37080	ICR2	0.926291
AT2G38310	PYL4	0.562383
AT2G38940	PHT1-4	1.00695
AT2G40080	ELF4	0.573149
AT2G41040	-	0.368261
AT2G41660	MIZ1	0.992106
AT2G41700	ABCA1	0.658375
AT2G43140	-	1.47482
AT2G45160	SCL27	0.620259
AT2G45315	-	1.17668
AT2G45680	TCP9	0.498403
AT2G46450	CNGC12	0.529691
AT2G47020	-	0.450825
AT3G01120	CGS1	0.404127
AT3G04140	-	0.8343
AT3G04420	anac048	1.03616
AT3G05660	AtRLP33	0.85076
AT3G07190	-	0.567797
AT3G09600	RVE8	1.06313
AT3G10040	-	2.22236
AT3G11170	FAD7	0.379616
AT3G11750	FOLB1	1.29421
AT3G13620	-	0.51364
AT3G14230	RAP2-2	0.293615
AT3G16180	NPF1.1	0.814206
AT3G19380	PUB25	0.540517
AT3G19440	-	0.836271
AT3G19450	CAD4	0.558826
AT3G22420	WNK2	0.748294
AT3G24780	-	1.38666
AT3G26200	CYP71B22	1.02976
AT3G26570	PHT2;1	0.489643
AT3G27340	-	0.740022
AT3G29770	MES11	0.684731
AT3G30775	POX1	0.440163
AT3G45060	NRT2.6	1.08684
AT3G46530	RPP13	0.284122
AT3G49940	LBD38	0.466432
AT3G52950	CBSCBSPB3	0.406518
AT3G55340	PHIP1	0.348544
AT3G61490	-	0.870706
AT3G62130	LCD	0.87247
AT3G62690	ATL5	1.44172
AT4G00680	ADF8	1.86415
AT4G00710	BSK3	0.817072
AT4G03400	DFL2	0.989449
AT4G12300	CYP706A4	0.433011
AT4G13410	CSLA15	1.05655
AT4G14690	ELIP2	1.66572
AT4G15160	-	6.12276
AT4G17870	PYR1	0.794964
AT4G18010	IP5P2	0.381276
AT4G21870	HSP15.4	2.1216
AT4G23680	-	1.97344
AT4G24660	ATHB22	0.447969
AT4G27730	OPT6	1.00432
AT4G27900	-	1.00992
AT4G32880	ATHB-8	0.560834
AT4G35180	LHT7	0.802928
AT4G36850	-	0.740788
AT4G36860	-	0.375618
AT4G37320	CYP81D5	0.597133
AT5G01410	PDX13	0.284948
AT5G04190	PKS4	2.10058
AT5G04310	-	0.765802
AT5G05440	PYL5	0.434498
AT5G07580	ERF106	0.65957
AT5G08660	-	0.343194
AT5G10520	RBK1	0.621112
AT5G10770	-	0.923125
AT5G11070	-	0.693839
AT5G11950	LOG8	0.451932
AT5G14090	LA1	1.1375
AT5G14120	-	0.604246
AT5G14640	ASK5	0.32151
AT5G15830	AtbZIP3	1.30243
AT5G16170	-	0.442249
AT5G19190	-	1.08192
AT5G20670	-	1.28839
AT5G21105	-	0.860762
AT5G21280	-	0.939308
AT5G21482	CKX7	1.23347
AT5G23870	PAE9	0.621329
AT5G28030	DES1	1.01816
AT5G28770	BZIP63	1.11843
AT5G28840	GME	0.701309
AT5G30510	RPS1	5.0929
AT5G39080	-	1.42848
AT5G40040	RPP2E	0.880756
AT5G40450	-	0.57614
AT5G42720	-	0.69554
AT5G44160	NUC	1.26146
AT5G46450	-	0.368882
AT5G49760	-	0.48835
AT5G50450	-	1.16981
AT5G51200	-	0.632622
AT5G52870	MAKR5	0.511111
AT5G52882	-	0.636752
AT5G53370	ATPMEPCRF	0.607267
AT5G53420	-	0.353531
AT5G53750	-	0.602948
AT5G55930	OPT1	0.675885
AT5G56300	GAMT2	1.08825
AT5G58900	-	0.673974
AT5G61610	-	1.42397
AT5G64850	-	0.859675
AT5G65040	IRM1	1.26838
AT5G65613	-	1.5042
AT5G67440	NPY3	0.769673

## Sheet: S2B_Table
gene_ID	gene_name	logFC_L4
AT1G02520	ABCB11	0.969359
AT1G05340	-	0.820177
AT1G05575	-	0.793165
AT1G07160	-	1.01676
AT1G07320	RPL4	6.28844
AT1G09940	HEMA2	0.707588
AT1G10040	-	0.869002
AT1G11100	-	0.770905
AT1G11260	STP1	0.760406
AT1G12060	BAG5	0.867467
AT1G12420	ACR8	0.458254
AT1G13340	-	0.951329
AT1G14540	PER4	1.24718
AT1G14550	PER5	3.72886
AT1G18300	NUDT4	0.759979
AT1G19640	JMT	0.88048
AT1G19770	PUP14	0.511949
AT1G24210	-	0.837877
AT1G30040	GA2OX2	1.26074
AT1G32928	-	0.673509
AT1G53625	-	0.772223
AT1G56510	ADR2	0.607147
AT1G57990	PUP18	0.822609
AT1G58340	DTX48	1.06233
AT1G59860	HSP17.6A	0.722691
AT1G65690	NHL6	0.769285
AT1G67920	-	1.10107
AT1G68765	IDA	0.981531
AT1G68840	RAV2	0.566811
AT1G70430	-	1.76341
AT1G71030	ATMYBL2	0.903046
AT1G72660	DRG2	0.861471
AT1G73540	NUDT21	0.815344
AT1G74310	CLPB1	0.760613
AT1G75000	-	0.853005
AT1G76070	-	0.680535
AT1G76600	-	0.730142
AT1G79180	ATMYB63	1.18526
AT2G01670	NUDT17	0.52463
AT2G02010	GAD4	0.629976
AT2G02020	NPF8.4	0.775907
AT2G02230	PP2B1	0.649132
AT2G02310	PP2B6	0.90593
AT2G05940	RIPK	0.591781
AT2G14290	-	0.963186
AT2G25735	-	0.512403
AT2G26530	AR781	0.59629
AT2G28930	APK1B	0.575003
AT2G29995	PSY3	0.766121
AT2G30395	OFP17	0.692123
AT2G31945	-	0.957904
AT2G32150	-	0.755617
AT2G35290	-	0.617297
AT2G36220	-	0.691
AT2G36770	UGT73C4	1.33868
AT2G36780	UGT73C3	0.780452
AT2G36950	HIPP05	0.996232
AT2G37430	ZAT11	0.68396
AT2G38250	GT-3B	0.812069
AT2G39350	ABCG1	0.554681
AT2G39380	ATEXO70H2	1.0513
AT2G39420	-	0.714994
AT2G40340	DREB2C	0.702338
AT2G41640	-	0.579173
AT2G44080	ARL	0.445185
AT2G44130	-	1.77177
AT2G45170	ATG8E	0.728097
AT2G45685	-	8.54044
AT2G46240	BAG6	1.02531
AT2G46330	AGP16	0.753825
AT2G47180	GOLS1	0.872032
AT3G01830	CML40	0.745107
AT3G01895	-	1.30556
AT3G02040	GDPD1	1.56026
AT3G10020	-	0.823694
AT3G14200	-	0.632858
AT3G17510	CIPK1	0.403086
AT3G18690	MKS1	0.51759
AT3G21700	SGP2	0.922739
AT3G22620	-	1.61558
AT3G23230	ERF098	1.43338
AT3G23250	MYB15	0.63994
AT3G24460	-	0.829255
AT3G24500	MBF1C	0.833326
AT3G28740	CYP81D11	1.08649
AT3G29000	CML45	0.767235
AT3G44260	CAF1-9	0.771581
AT3G45900	-	0.493406
AT3G45970	EXLA1	0.76459
AT3G46080	ZAT8	0.757053
AT3G46090	ZAT7	0.890043
AT3G46620	RDUF1	0.429611
AT3G46820	TOPP5	0.30962
AT3G51660	-	0.893531
AT3G52450	PUB22	0.877835
AT3G52740	BIC1	0.993631
AT3G59210	-	0.470408
AT3G59900	ARGOS	0.968647
AT4G01250	WRKY22	0.63373
AT4G01360	-	0.695362
AT4G02810	FAF1	2.06093
AT4G05120	ENT3	0.685913
AT4G11330	MPK5	0.586269
AT4G12400	HOP3	0.780531
AT4G13000	-	0.721006
AT4G15550	UGT75D1	0.341952
AT4G15610	-	0.503704
AT4G18290	KAT2	0.86254
AT4G18950	-	0.599318
AT4G21323	-	1.27516
AT4G21865	-	0.737634
AT4G25350	PHO1-H4	0.737561
AT4G27410	RD26	0.739269
AT4G27970	SLAH2	0.799774
AT4G28350	LECRK72	0.788489
AT4G28720	YUC8	1.95354
AT4G29905	-	0.839945
AT4G31970	CYP82C2	3.51776
AT4G34380	-	1.33558
AT4G34760	SAUR50	1.32858
AT4G36950	MAPKKK21	0.748601
AT4G37030	-	1.08009
AT4G39640	GGT1	0.699806
AT4G39670	-	0.798636
AT5G01815	-	0.911068
AT5G04220	SYT3	0.500282
AT5G05410	DREB2A	0.808392
AT5G07100	WRKY26	0.801336
AT5G10430	AGP4	1.98472
AT5G12030	HSP17.7	0.730174
AT5G14730	-	0.548435
AT5G16080	CXE17	1.05643
AT5G17350	-	0.80773
AT5G18170	GDH1	0.438081
AT5G24430	CRK4	0.441951
AT5G24470	APRR5	0.645548
AT5G24600	-	0.875429
AT5G25280	-	0.408387
AT5G41080	GDPD2	1.26042
AT5G41800	-	0.476746
AT5G45710	HSFA4C	0.474028
AT5G48400	GLR1.2	0.919209
AT5G51190	ERF105	10.232
AT5G54165	-	0.723675
AT5G54490	PBP1	0.726137
AT5G55090	MAPKKK15	0.939765
AT5G55970	-	0.880928
AT5G56790	-	0.373338
AT5G56970	CKX3	1.67914
AT5G57010	IQM5	0.737256
AT5G57190	PSD2	1.42596
AT5G59080	-	0.843179
AT5G62150	-	0.807561
AT5G62500	EB1B	0.553426
AT5G62960	-	1.33279
AT5G64660	PUB27	0.535963
AT5G65300	-	0.625482
AT5G66600	-	0.887818
AT5G67080	MAPKKK19	0.780737

## Sheet: S2C_Table
gene_ID	gene_name	logFC_L4	logFC_S1
AT3G19430	-	9.05269	9.94208
AT5G40980	-	8.76691	4.23715
AT3G13760	-	7.65104	8.21003
AT5G26290	-	6.80315	5.52641
AT3G13630	-	6.32166	5.65049
AT1G43640	TULP5	5.06917	5.56024
AT5G50800	SWEET13	4.76185	4.14095
AT2G34010	SPEAR2	4.29484	4.29466
AT1G80280	-	4.13312	3.82302
AT5G67460	-	4.12119	4.61878
AT1G56710	-	3.35995	5.92758
AT5G04210	-	3.35291	3.9405
AT1G51913	-	3.1536	2.6369
AT4G15340	PEN1	2.83652	2.05195
AT5G66110	HIPP27	2.8137	4.53715
AT1G19630	CYP722A1	2.77066	2.69111
AT3G05640	-	2.54853	2.74521
AT3G44220	-	2.10296	3.03494
AT3G60290	-	2.01875	1.69036
AT3G52490	SMXL3	2.00152	2.09989
AT1G04500	-	1.93281	2.13753
AT4G17905	ATL4H	1.89407	2.00509
AT1G72670	iqd8	1.87252	1.72208
AT1G74810	BOR5	1.86177	2.20771
AT5G62630	HIPL2	1.76229	1.98924
AT3G58120	BZIP61	1.75777	1.89083
AT4G37770	ACS8	1.58879	1.52572
AT2G16760	-	1.58318	2.70555
AT3G05327	-	1.57942	1.68783
AT4G34770	-	1.57428	2.35532
AT1G06520	GPAT1	1.56733	2.22948
AT4G15236	ABCG43	1.55172	2.3265
AT1G22330	-	1.54184	1.99863
AT5G48430	-	1.53408	1.72877
AT1G62030	-	1.50374	1.37849
AT1G10380	-	1.45938	1.47501
AT1G49230	ATL78	1.40211	2.77178
AT5G47920	-	1.38327	1.66792
AT5G35732	-	1.34249	1.70806
AT4G12580	-	1.33352	1.36018
AT1G72416	-	1.30279	1.25218
AT2G33380	PXG3	1.27485	0.737568
AT5G47050	-	1.24311	0.810028
AT5G15840	CO	1.20991	1.74299
AT1G56010	NAC021	1.2005	2.1299
AT4G01540	NAC68	1.18554	1.40551
AT5G59680	-	1.14893	1.16972
AT1G22640	MYB3	1.12557	1.25177
AT5G25490	-	1.11185	1.92959
AT1G10740	-	1.11185	0.800478
AT3G29250	SDR4	1.10569	1.78474
AT5G04230	PAL3	1.09968	1.78086
AT3G23090	-	1.09751	1.34564
AT4G23030	DTX49	1.09213	0.9842
AT1G35460	BHLH80	1.09086	1.52157
AT5G46590	anac096	1.07881	1.00468
AT2G21560	-	1.07259	0.860444
AT2G34140	CDF4	1.06008	1.07933
AT3G05330	TAN	1.05614	1.70262
AT1G43650	-	1.05117	1.67004
AT1G73690	CDKD-1	0.967673	1.06291
AT3G47420	ATPS3	0.952878	1.08655
AT2G38460	IREG1	0.951557	1.38533
AT4G22200	AKT2	0.947681	0.639718
AT2G02820	MYB88	0.94498	0.767881
AT5G56460	PBL16	0.940193	1.31102
AT3G51670	PATL6	0.932187	0.871059
AT1G11950	-	0.911765	0.886868
AT5G65970	MLO10	0.906762	1.61836
AT5G64570	BXL4	0.881393	1.39026
AT1G73680	ALPHA DOX2	0.857772	1.59076
AT1G68500	-	0.823225	1.77167
AT5G51060	RBOHC	0.819628	0.852131
AT5G20250	DIN10	0.806561	1.33657
AT2G01340	At17.1	0.796966	0.755049
AT1G68290	ENDO2	0.782796	0.779931
AT2G48090	-	0.774879	1.05988
AT3G13110	SAT3	0.75827	1.08155
AT1G23090	SULTR3;3	0.75482	1.13836
AT4G03415	-	0.754621	0.878558
AT3G19370	-	0.752969	1.30876
AT1G11580	ATPMEPCRA	0.732091	0.966125
AT5G14480	-	0.709875	0.491186
AT1G75370	-	0.705159	0.903443
AT5G04390	-	0.700627	1.35163
AT1G59730	TRX7	0.693319	0.827029
AT1G70505	-	0.682731	1.03996
AT1G28580	-	0.661363	0.861056
AT1G10370	GSTU17	0.660117	0.505369
AT4G15233	ABCG42	0.654266	1.43725
AT1G12200	-	0.651924	0.906204
AT5G07460	MRSA2	0.638324	1.81212
AT3G06760	-	0.626178	0.61226
AT1G74800	GALT5	0.602141	0.765739
AT5G61590	ERF107	0.595219	1.47874
AT4G33110	-	0.585896	0.705605
AT1G67720	-	0.582362	0.755656
AT4G29010	AIM1	0.573759	0.653302
AT4G21400	CRK28	0.570271	0.650479
AT1G26300	-	0.568418	0.610235
AT1G21830	-	0.555599	0.459897
AT5G54660	HSP21.7	0.520391	0.361164
AT2G22190	TPPE	0.51319	0.793275
AT2G40330	PYL6	0.512703	1.40422
AT1G21920	-	0.441957	0.899707
AT4G21410	CRK29	0.376027	0.784798
AT1G07640	OBP2	0.368646	0.441186

## Sheet: S2D_Table
gene_ID	gene_name	logFC_S1
AT1G01480	ACS2	-1.06277
AT1G03020	GRXS1	-0.958461
AT1G03430	AHP5	-0.437109
AT1G08230	GAT1	-0.510427
AT1G08630	THA1	-0.705115
AT1G16410	CYP79F1	-1.22301
AT1G19050	ARR7	-0.812333
AT1G22710	SUC2	-0.608509
AT1G23800	ALDH2B7	-0.525912
AT1G26920	-	-0.497691
AT1G34320	-	-0.304991
AT1G49050	APCB1	-0.355019
AT1G51340	DTX42	-0.518186
AT1G51680	4CL1	-0.622639
AT1G52140	-	-0.661567
AT1G52760	CSE	-0.326345
AT1G52890	NAC019	-0.556581
AT1G55120	CWINV3	-0.52069
AT1G56430	NAS4	-1.2278
AT1G59580	MPK2	-0.369956
AT1G61660	BHLH112	-0.482804
AT1G62290	APA2	-1.22128
AT1G65500	-	-0.979483
AT1G65845	-	-0.893268
AT1G65860	FMOGS-OX1	-0.850786
AT1G69920	GSTU12	-1.39294
AT1G70560	TAA1	-1.32352
AT1G72060	-	-1.99896
AT1G74090	SOT18	-0.793513
AT1G77380	AAP3	-0.478541
AT1G77885	-	-1.2331
AT1G78110	-	-0.616534
AT1G78370	GSTU20	-0.723791
AT1G78410	VQ10	-0.685793
AT1G80860	PLMT	-0.371994
AT1G80920	ATJ8	-0.852493
AT2G01830	AHK4	-1.00121
AT2G03760	SOT12	-0.548229
AT2G16050	-	-0.729786
AT2G16890	UGT90A1	-0.944406
AT2G23680	-	-0.404653
AT2G26690	NPF6.2	-0.789328
AT2G26740	ATSEH	-0.543918
AT2G30766	-	-0.934718
AT2G31180	MYB14	-1.28177
AT2G31790	UGT74C1	-0.54552
AT2G32020	-	-1.00306
AT2G32030	-	-0.761932
AT2G32930	ZFN2	-0.602504
AT2G34930	-	-0.585627
AT2G37040	PAL1	-0.580057
AT2G37130	PER21	-0.478721
AT2G39250	SNZ	-0.991786
AT2G40820	-	-0.553146
AT2G41170	-	-0.609632
AT2G41380	-	-0.442475
AT2G45750	-	-0.972589
AT2G47270	UPB1	-2.06836
AT3G02210	COBL1	-0.613347
AT3G02980	MCC1	-1.79497
AT3G03150	-	-0.455481
AT3G03190	GSTF11	-1.7318
AT3G04030	MYR2	-0.586558
AT3G11930	-	-0.557549
AT3G13450	DIN4	-0.637369
AT3G19710	BCAT4	-1.27365
AT3G21240	4CL2	-0.625465
AT3G28580	-	-0.448815
AT3G43270	PME32	-0.567547
AT3G50930	HSR4	-0.592298
AT3G52870	IQM3	-0.514129
AT3G53960	NPF5.7	-1.11424
AT3G55130	ABCG19	-0.602866
AT3G56240	CCH	-0.481799
AT3G57700	-	-6.50882
AT3G58620	TTL4	-0.473181
AT3G60120	BGLU27	-1.66795
AT3G61210	-	-1.01753
AT3G61380	-	-0.475028
AT3G62020	GLP10	-0.79243
AT4G00955	-	-0.584328
AT4G10390	-	-0.669267
AT4G12030	BASS5	-0.957195
AT4G13100	-	-0.812098
AT4G13420	POT5	-2.09222
AT4G14020	-	-0.501266
AT4G15660	GRXS8	-0.924418
AT4G15670	GRXS7	-0.894282
AT4G15690	GRXS5	-1.19446
AT4G15700	GRXS3	-0.844549
AT4G16670	-	-0.738999
AT4G17220	MAP70.5	-2.51706
AT4G17690	PER41	-1.02749
AT4G18425	DMP4	-1.02214
AT4G19960	KUP9	-0.333133
AT4G22340	CDS2	-0.407726
AT4G22570	APT3	-0.423229
AT4G29700	-	-0.938647
AT4G30230	-	-0.869925
AT4G30460	-	-0.84978
AT4G30650	-	-0.586432
AT4G34050	CCoAOMT1	-0.693164
AT4G35480	ATL45	-0.534664
AT4G36810	GGPPS1	-6.81164
AT4G38470	STY46	-0.311146
AT4G39950	CYP79B2	-0.571607
AT5G10625	FLP2	-0.672624
AT5G12300	-	-1.2879
AT5G14200	IMDH3	-0.606496
AT5G14700	-	-0.779081
AT5G17450	HIPP21	-0.531569
AT5G18600	GRXS2	-1.02932
AT5G19230	-	-0.589986
AT5G19890	PER59	-1.75108
AT5G22390	-	-0.940356
AT5G22740	CSLA2	-0.569175
AT5G22860	-	-0.723286
AT5G23660	SWEET12	-0.687776
AT5G24140	SQP2	-0.722753
AT5G25610	RD22	-0.620643
AT5G27950	KIN14U	-0.521303
AT5G38200	-	-0.885286
AT5G42146	-	-0.680833
AT5G42440	-	-0.412947
AT5G42830	-	-0.804286
AT5G44400	-	-0.609755
AT5G44460	CML43	-3.39881
AT5G46050	NPF5.2	-0.742763
AT5G46710	-	-0.44678
AT5G48930	HST	-0.345247
AT5G52310	RD29A	-0.429867
AT5G54130	-	-0.536001
AT5G54510	GH3.6	-0.810263
AT5G58620	-	-0.410032
AT5G58980	NCER3	-0.518662
AT5G63850	AAP4	-0.451989
AT5G64120	PER71	-0.871432
AT5G64240	AMC3	-0.545725
AT5G64700	-	-0.774813
AT5G65470	OFUT39	-0.392199
AT5G65575	-	-0.45914
AT5G65660	-	-0.511959
AT5G65870	PSK5	-0.883635
AT5G66440	-	-0.644797
AT5G66490	-	-1.57023
AT5G67150	-	-1.26349

## Sheet: S2E_Table
gene_ID	gene_name	logFC_L4
AT1G29470	-	-0.304402
AT1G75800	-	-0.363439
AT3G57420	STL2	-0.367764
AT5G60590	-	-0.367891
AT5G46740	UBP21	-0.381298
AT1G27130	GSTU13	-0.381843
AT3G58790	GAUT15	-0.384009
AT2G22080	-	-0.387377
AT2G32580	-	-0.405934
AT5G26780	SHM2	-0.444409
AT5G09460	BHLH143	-0.46841
AT1G15125	-	-0.47843
AT2G02130	PDF2.3	-0.484148
AT3G11070	-	-0.498053
AT3G18990	VRN1	-0.512135
AT3G12830	SAUR72	-0.533129
AT2G07680	ATMRP11	-0.544504
AT1G62330	OFUT15	-0.583367
AT2G30070	POT1	-0.602058
AT5G06590	-	-0.606737
AT5G20540	BRXL4	-0.609596
AT3G03770	-	-0.65126
AT2G28660	-	-0.704827
AT1G67510	-	-0.707548
AT5G61660	-	-0.709979
AT5G06530	ABCG22	-0.716018
AT2G17630	PSAT2	-0.716522
AT4G21903	-	-0.718564
AT1G26960	ATHB-23	-0.737264
AT5G51350	-	-0.744128
AT1G80050	APT2	-0.773469
AT5G38060	-	-0.775954
AT3G54600	DJ1F	-0.790388
AT5G56990	-	-0.933786
AT3G43920	DCL3	-0.940949
AT4G01440	-	-0.953067
AT1G56020	-	-0.964526
AT1G60060	-	-1.03141
AT4G04830	MSRB5	-1.05385
AT2G40480	-	-1.08423
AT1G22170	-	-1.22357
AT3G59010	PME35	-1.24079
AT2G24762	GDU4	-1.325
AT4G31730	GDU1	-1.83467
AT1G80690	-	-1.88809

## Sheet: S2F_Table
gene_ID	gene_name	logFC_L4	logFC_S1
AT3G15680	-	-1.19964	-0.834728
AT5G07690	MYB29	-1.1451	-1.34638
AT1G03840	MGP	-0.925098	-1.35477
AT1G62560	FMOGS-OX3	-0.896576	-1.03397
AT3G58990	IPMI1	-0.84567	-1.00596
AT5G23010	MAM1	-0.794611	-1.02327
AT4G17030	EXLB1	-0.700549	-0.832024
AT1G73630	CML26	-0.581155	-0.849988
AT4G32800	ERF043	-0.55339	-0.50935
AT5G10180	SULTR2;1	-0.545655	-0.78966
AT3G50660	CYP90B1	-0.531556	-0.569943
AT4G30450	-	-0.512786	-0.962917
AT5G22090	-	-0.387183	-0.472414
AT5G52810	SARD4	-0.346183	-0.303643

## Sheet: S2G_Table
Column1	gene_ID	gene_name	logFC_L4	logFC_S1
301	AT3G15450	-	0.886872	-0.906217
619	AT5G65140	TPPJ	0.607438	-0.552586
631	AT5G66650	-	0.563606	-0.708331
