# Supplementary material for: Perturbation of protein homeostasis brings plastids at the crossroad between repair and dismantling
Source: PLoS Genet. 2023 Jul 7;19(7):e1010344. doi: 10.1371/journal.pgen.1010344 (PMC10355426; doi:10.1371/journal.pgen.1010344)
Supplement: S6 Table — For each DAP, the associated AGI code, the logarithmic fold-change (logFC), the gene name and a brief description of gene function are indicated. (XLSX) [file pgen.1010344.s020.xlsx]

## Sheet: S6_Table DAPs indPRPS1
TAIR ID	Description	Log2FC	Peptides	Razor + unique peptides	Unique peptides	Sequence coverage [%]	Unique + razor sequence coverage [%]	Unique sequence coverage [%]	Mol. weight [kDa]	Q-value	Score	Intensity	MS/MS count	-Log Student's T-test p-value RPS1_D_RPS1_nD	Student's T-test q-value RPS1_D_RPS1_nD	Student's T-test Difference RPS1_D_RPS1_nD	Student's T-test Test statistic RPS1_D_RPS1_nD	Protein groups IDs
AT2G27900.2	CONTAINS InterPro DOMAIN/s	1.71925	2	2	2	2.9	2.9	2.9	124.91	0.00073135	2.8991	7428600000	14	1.55885	0.0075	1.71925	2.47569	AT2G27900.2;AT2G27900.1
AT1G15290.1	Tetratricopeptide repeat (TPR)-like superfamily protein	1.25507	7	4	4	5.9	3.8	3.8	177.63	0	9.1025	1971800000	19	1.62898	0.00545455	1.25507	2.4321	AT1G15290.1
AT4G22490.1	Bifunctional inhibitor/lipid-transfer protein/seed storage 2S albumin superfamily protein	1.21158	2	2	2	16.7	16.7	16.7	12.78	0.0002517	3.2906	2027700000	19	1.49852	0.00781818	1.21158	2.26535	AT4G22490.1
AT2G46370.3	JAR1, FIN219 | Auxin-responsive GH3 family protein	1.03244	3	3	3	8.7	8.7	8.7	55.194	0.00026337	3.905	552120000	4	7.11633	0	1.03244	7.73776	AT2G46370.3;AT2G46370.2;AT2G46370.1;AT2G46370.4
AT5G27720.1	emb1644 | Small nuclear ribonucleoprotein family protein	0.997267	3	3	3	19.4	19.4	19.4	14.323	0	5.163	1167200000	17	1.70775	0.008	0.997267	2.39883	AT5G27720.1
AT5G66200.1	ARO2 | armadillo repeat only 2	0.962959	4	4	4	7.5	7.5	7.5	70.812	0	7.3262	1153700000	20	1.56993	0.00928	0.962959	2.23572	AT5G66200.1;AT4G34940.1
AT5G61130.1	PDCB1 | plasmodesmata callose-binding protein 1	0.944324	2	2	2	20.4	20.4	20.4	20.364	0	30.774	1047700000	8	1.69196	0.00658824	0.944324	2.3508	AT5G61130.1
ATMG01170.1	ATPase, F0 complex, sub	0.934679	2	2	2	5.2	5.2	5.2	39.739	0.00026247	3.8748	989590000	19	1.6716	0.00622222	0.934679	2.32406	ATMG01170.1;ATMG00410.1;AT2G07741.1
AT1G26340.1	B5 #6, ATCB5-A, CB5-A | cytochrome B5 isoform A	0.918531	3	3	3	28.9	28.9	28.9	15.22	0	15.035	965000000	19	1.62231	0.00747826	0.918531	2.26411	AT1G26340.1
AT3G14290.1	PAE2 | 20S proteasome alpha subunit E2	0.862109	12	3	3	63.3	22.8	22.8	25.977	0	26.705	899170000	37	1.63416	0.00966667	0.862109	2.2398	AT3G14290.1
AT3G07230.1	wound-responsive protein-related	0.83821	2	2	2	45.7	45.7	45.7	5.3049	0	4.6774	1381500000	17	1.07083	0.0466909	0.83821	1.65419	AT3G07230.1
AT3G52850.1	VSR1, BP-80, ATELP, BP80, BP80B, ATELP1, ATVSR1, GFS1, VSR1;1, BP80-1;1 | vacuolar sorting receptor homolog 1	0.81055	4	2	2	7.4	3.9	3.9	68.991	0	4.816	615720000	15	1.85298	0.00861538	0.81055	2.40846	AT3G52850.1
AT4G04200.1	Microsomal signal peptidase 25 kDa subunit (SPC25)	0.764527	2	1	1	13.2	7.4	7.4	21.228	0	10.85	807040000	22	1.8783	0.00746667	0.764527	2.38876	AT4G04200.1
AT4G18670.1	Leucine-rich repeat (LRR) family protein	0.762275	3	2	2	3.6	2.3	2.3	90.835	0.00025549	3.4764	489860000	4	1.91272	0.00933333	0.762275	2.41715	AT4G18670.1
AT2G15860.1	unknown protein;FUNCTIONS IN	0.759437	4	4	4	12.1	12.1	12.1	55.574	0	10.941	618450000	9	1.50181	0.0138824	0.759437	2.04151	AT2G15860.1;AT2G15860.2
AT2G04690.2	Pyridoxamine 5-phosphate oxidase family protein	0.742688	3	3	3	20.2	20.2	20.2	22.821	0	10.145	899870000	25	1.61968	0.010069	0.742688	2.13689	AT2G04690.2;AT2G04690.1
AT1G28600.2	GDSL-like Lipase/Acylhydrolase superfamily protein	0.736624	2	2	2	14.4	14.4	14.4	33.066	0	4.658	319010000	6	1.6972	0.00828571	0.736624	2.20128	AT1G28600.2;AT1G28600.1
AT1G78150.1	unknown protein;BEST Arabidopsis thaliana protein match is	0.731365	3	3	3	14.6	14.6	14.6	29.679	0.00026469	3.9735	691220000	5	1.52251	0.0131111	0.731365	2.03956	AT1G78150.1;AT1G78150.2;AT1G78150.3
AT2G37180.1	RD28, PIP2;3, PIP2C | Aquaporin-like superfamily protein	0.714408	2	2	2	10.2	10.2	10.2	30.429	0	20.391	729510000	19	1.74993	0.00892308	0.714408	2.22697	AT2G37180.1
AT5G10010.1	unknown protein	0.695262	2	2	2	6	6	6	50.516	0	7.7538	489200000	9	1.88336	0.00589474	0.695262	2.32089	AT5G10010.1
AT1G22280.3	PAPP2C | phytochrome-associated protein phosphatase type 2C	0.693946	4	4	4	13.9	13.9	13.9	31.434	0	6.3112	1164100000	34	1.6156	0.009125	0.693946	2.091	AT1G22280.3;AT1G22280.1;AT1G22280.2
AT4G11850.1	PLDGAMMA1, MEE54 | phospholipase D gamma 1	0.55992	6	6	6	11.4	11.4	11.4	95.587	0	38.315	556370000	17	1.25056	0.0461887	0.55992	1.66102	AT4G11850.1;AT4G11830.1;AT4G11830.2;AT4G11840.1
AT5G55960.1	unknown protein;CONTAINS InterPro DOMAIN/s	0.523702	2	2	2	4.6	4.6	4.6	71.637	0	11.659	320490000	17	1.47468	0.0306667	0.523702	1.80092	AT5G55960.1
AT5G18900.1	2-oxoglutarate (2OG) and Fe(II)-dependent oxygenase superfamily protein	0.469999	3	3	3	14.8	14.8	14.8	33.06	0	7.2007	446350000	12	1.50457	0.0360833	0.469999	1.75344	AT5G18900.1;AT3G06300.1
AT1G44920.1	unknown protein;FUNCTIONS IN	0.454575	2	2	2	22.1	22.1	22.1	27.715	0	5.7757	316040000	7	1.61676	0.0313636	0.454575	1.80541	AT1G44920.1
AT5G51720.1	2 iron, 2 sulfur cluster binding	0.37249	3	3	3	33.3	33.3	33.3	11.626	0	10.349	1644900000	26	1.61686	0.0453333	0.37249	1.66017	AT5G51720.1
AT4G26620.1	Sucrase/ferredoxin-like family protein	0.36886	3	3	3	13.3	13.3	13.3	48.976	0	7.4466	219840000	19	1.77318	0.03592	0.36886	1.73568	AT4G26620.1
AT5G54180.1	PTAC15 | plastid transcriptionally active 15	-0.384554	3	3	3	9	9	9	56.349	0	9.3706	375000000	15	1.55587	0.0458571	-0.384554	-1.64899	AT5G54180.1
AT5G40760.1	G6PD6 | glucose-6-phosphate dehydrogenase 6	-0.461932	4	2	2	11.5	7.6	7.6	59.116	0	10.969	322020000	20	1.56793	0.033913	-0.461932	-1.78464	AT5G40760.1
AT4G30890.3	UBP24 | ubiquitin-spe	-0.493077	2	2	2	7.8	7.8	7.8	60.439	0	6.8422	457570000	26	1.63755	0.0260488	-0.493077	-1.87751	AT4G30890.3;AT4G30890.2;AT4G30890.1
AT5G49940.1	NFU2, ATCNFU2 | NIFU-like protein 2	-0.525306	3	3	3	16.2	16.2	16.2	25.62	0	6.1121	364710000	11	6.29949	0	-0.525306	-4.25947	AT5G49940.1;AT5G49940.2
AT5G23920.1	unknown protein	-0.582236	5	5	5	32.8	32.8	32.8	25.803	0	23.612	534380000	13	1.42411	0.0262326	-0.582236	-1.82456	AT5G23920.1;REV__AT1G54770.1
AT5G58410.1	HEAT/U-box domain-containing protein	-0.586561	3	3	3	1.9	1.9	1.9	208.74	0	5.9732	353880000	21	1.50332	0.0267	-0.586561	-1.89285	AT5G58410.1
AT2G02790.1	IQD29 | IQ-domain 29	-0.604765	3	3	3	8.8	8.8	8.8	69.76	0.0014382	2.6805	632250000	6	1.43362	0.0268571	-0.604765	-1.85402	AT2G02790.1
AT4G37210.2	Tetratricopeptide repeat (TPR)-like superfamily protein	-0.612046	3	3	3	10.3	10.3	10.3	40.592	0	9.3471	738960000	15	1.30623	0.0353469	-0.612046	-1.75255	AT4G37210.2;AT4G37210.1
AT2G44870.1	unknown protein	-0.64118	2	2	2	10.1	10.1	10.1	28.069	0	7.795	540350000	22	1.67997	0.00941935	-0.64118	-2.09344	AT2G44870.1
AT2G02390.2	ATGSTZ1, GST18, GSTZ1 | glutathione S-transferase zeta 1	-0.666525	3	3	2	24.1	24.1	17.3	21.578	0	9.6069	933460000	25	1.16969	0.0470769	-0.666525	-1.66858	AT2G02390.2;AT2G02390.1;AT2G02390.3
AT3G58660.1	Ribosomal protein L1p/L10e family	-0.670013	2	2	2	9.6	9.6	9.6	49.97	0	7.4478	557530000	20	1.88965	0.0086	-0.670013	-2.2972	AT3G58660.1
AT3G62150.1	MDR4, PGP4, ABCB4, ATPGP4 | ATP binding cassette subfamily B4	-0.670201	4	3	3	4.4	3.7	3.7	140.33	0	10.097	507860000	14	1.53174	0.0145641	-0.670201	-1.99693	AT3G62150.1;AT2G47000.1
AT1G64850.1	Calcium-binding EF hand family protein	-0.684236	2	2	2	21.6	21.6	21.6	18.098	0	8.4453	604310000	17	1.67096	0.00973333	-0.684236	-2.12966	AT1G64850.1
AT3G58180.1	ARM repeat superfamily protein	-0.68544	3	3	3	15	15	15	34.092	0	6.4314	628890000	9	1.59575	0.0106667	-0.68544	-2.06604	AT3G58180.1
AT3G17170.1	RFC3 | Translation elongation factor EF1B/ribosomal protein S6 family protein	-0.697073	2	2	2	7	7	7	36.275	0	32.648	365290000	10	1.55096	0.0127568	-0.697073	-2.03712	AT3G17170.1
AT4G27640.1	ARM repeat superfamily protein	-0.705003	5	5	5	8.7	8.7	8.7	115.23	0	21.15	796990000	20	1.75203	0.00859259	-0.705003	-2.21956	AT4G27640.1
AT2G18510.1	emb2444 | RNA-binding (RRM/RBD/RNP motifs) family protein	-0.72792	2	2	2	7.7	7.7	7.7	39.888	0	4.4894	713720000	9	1.52653	0.0134857	-0.72792	-2.04052	AT2G18510.1
AT3G53470.1	unknown protein	-0.730323	2	2	2	17.8	17.8	17.8	15.375	0	7.0475	773330000	14	1.2482	0.0331915	-0.730323	-1.78227	AT3G53470.1;AT3G53470.2
AT1G65440.3	GTB1, Transcription elongation factor spt6	-0.845193	2	2	2	1.7	1.7	1.7	166.39	0.00027108	4.3884	994420000	22	1.39961	0.0149474	-0.845193	-1.99717	AT1G65440.3;AT1G65440.2;AT1G65440.1
AT5G61670.2	Encodes a close homolog of the Cauliflower OR (Orange) protein. The function of OR is to induce the differentiation of proplastids or other noncolored plastids into chromoplasts for carotenoid accumulation. Both proteins contain	-0.8558	2	2	2	11.7	11.7	11.7	33.79	0.00025278	3.338	660690000	3	7.26229	0	-0.855799	-6.78172	AT5G61670.2;AT5G61670.1
AT3G12080.2	emb2738 | GTP-binding family protein	-0.869577	4	4	4	8.2	8.2	8.2	64.489	0	6.7645	1069400000	7	1.76399	0.007	-0.869577	-2.37182	AT3G12080.2;AT3G12080.1
AT5G06580.1	FAD-linked oxidases family protein	-0.877242	5	5	5	14.5	14.5	14.5	62.175	0	8.5061	877890000	7	1.65296	0.00819048	-0.877242	-2.26845	AT5G06580.1
AT3G06035.1	Glycoprotein membrane precursor GPI-anchored	-0.903126	3	3	3	26	26	26	22.053	0	20.949	2362800000	19	1.03859	0.0450526	-0.903126	-1.64227	AT3G06035.1
AT1G71950.1	Proteinase inhibitor, propeptide	-0.925704	2	2	2	17.6	17.6	17.6	14.852	0.00024907	3.1615	621730000	8	7.61115	0	-0.925704	-7.41945	AT1G71950.1
AT3G07430.1	emb1990, YLMG1-1, ATYLMG1-1 | YGGT family protein	-0.934435	3	3	1	15.9	15.9	8.2	24.922	0	11.589	2546300000	49	1.05482	0.048	-0.934435	-1.67058	AT3G07430.1
AT5G04360.1	ATPU1, ATLDA, PU1, LDA | limit dextrinase	-1.02976	4	4	4	9.9	9.9	9.9	107.07	0	8.1774	855820000	11	6.61275	0	-1.02976	-7.32912	AT5G04360.1
AT5G35970.1	P-loop containing nucleoside triphosphate hydrolases superfamily protein	-1.34547	8	8	8	12.6	12.6	12.6	105.05	0	14.265	1456400000	11	6.48547	0	-1.34547	-8.6474	AT5G35970.1
AT5G48375.1	TGG3, BGLU39 | thioglucoside glucosidase 3	-1.44244	5	2	2	11.8	5.5	5.5	50.757	0.00073368	2.9331	3529400000	35	1.60386	0.00666667	-1.44244	-2.46419	AT5G48375.1
AT1G27310.1	NTF2A | nuclear transport factor 2A	-1.64657	2	2	2	16.4	16.4	16.4	13.527	0	8.1472	4200100000	24	1.55562	0.006	-1.64657	-2.45594	AT1G27310.1
AT1G54410.1	dehydrin family protein	-1.67605	2	2	2	29.6	29.6	29.6	10.796	0	7.4957	6580600000	31	1.70998	0.00857143	-1.67605	-2.66061	AT1G54410.1
AT5G30510.1*	ARRPS1, PLASTID RIBOSOMAL PROTEIN S1, PRPS1, RIBOSOMAL PROTEIN S1, RPS1	-1.77863	32	32	32	73.3	73.3	73.3	45.11	0	323.31	121310000000	221	2.01551	0	0.563563	3.61808	AT5G30510.1
	* identified and quantified by in gel-digestion of SDS-PAGE lane corresponding to PRPS1 western blot signal

## Sheet: S6_Table DAPs indPRPL4
TAIR ID	Description	Log2FC	Peptides	Razor + unique peptides	Unique peptides	Sequence coverage [%]	Unique + razor sequence coverage [%]	Unique sequence coverage [%]	Mol. weight [kDa]	Q-value	Score	Intensity	MS/MS count	-Log Student's T-test p-value RPL4_D_RPL4_nD	Student's T-test q-value RPL4_D_RPL4_nD	Student's T-test Difference RPL4_D_RPL4_nD	Student's T-test Test statistic RPL4_D_RPL4_nD	Protein IDs
AT1G07320.1*	PLASTID RIBOSOMAL PROTEIN L4, PRPL4, RIBOSOMAL PROTEIN L4, RPL4	0.344805	18	18	1	57.4	57.4	7.8	30.558	0	152.74	12098000000	101	1.54214	0.0454667	-0.344805	-2.15901	AT1G07320.1;AT1G07320.2
AT4G17560.1	Ribosomal protein L19 family protein	1.45963	8	3	3	31.6	20	20	25.518	0	81.163	2734500000	33	1.61221	0.01	1.45963	2.4794	AT4G17560.1
AT5G46790.1	PYR1-like 1	1.37721	5	5	5	23.5	23.5	23.5	25.361	0	5.8707	1682300000	28	1.76862	0.00346667	1.37721	2.64249	AT5G46790.1
AT3G52730.1	ubiquinol-cytochrome C reductase UQCRX/QCR9-like family protein	1.37669	2	2	2	20.8	20.8	20.8	8.4485	0	25.527	2565600000	19	1.64299	0.0105263	1.37669	2.49131	AT3G52730.1
AT1G72710.1	casein kinase 1-like protein 2	1.28274	5	5	4	11	11	9	51.878	0	5.6004	1117800000	11	6.26263	0	1.28274	8.12991	AT1G72710.1;AT4G08800.1;AT2G19470.1;AT3G23340.1;AT4G14340.1;AT1G04440.1;AT1G03930.1;AT5G44100.1;AT4G28540.1;AT5G43320.1;AT4G28880.1;AT5G57015.1;AT4G26100.1
AT1G32220.1	NAD(P)-binding Rossmann-fold superfamily protein	1.24854	4	4	4	18.9	18.9	18.9	31.978	0	14.239	1360100000	18	1.99346	0.00433333	1.24854	2.85104	AT1G32220.1
AT3G15680.1	Ran BP2/NZF zinc finger-like superfamily protein	1.21249	2	2	2	17.1	17.1	17.1	17.563	0	6.6956	991680000	20	6.27461	0	1.21249	7.8548	AT3G15680.1
AT3G28900.1	Ribosomal protein L34e superfamily protein	1.20809	3	2	2	27.5	20.8	20.8	13.65	0.005467	2.0621	1794600000	11	1.80027	0.00577778	1.20809	2.60945	AT3G28900.1
AT2G41560.1	autoinhibited Ca(2+)-ATPase, isoform 4	1.20294	11	11	8	13.6	13.6	10.3	112.75	0	14.638	1783800000	20	1.49691	0.010303	1.20294	2.26046	AT2G41560.1
AT3G54200.1	Late embryogenesis abundant (LEA) hydroxyproline-rich glycoprotein family	1.19573	2	2	2	11.9	11.9	11.9	25.784	0.00026717	4.148	712940000	11	6.83817	0	1.19573	8.35562	AT3G54200.1
AT5G09510.1	Ribosomal protein S19 family protein	1.14845	7	2	2	54.6	8.6	8.6	17.072	0	31.585	6523100000	43	1.09625	0.0307826	1.14845	1.77765	AT5G09510.1;AT5G09510.2
AT5G67510.1	Translation protein SH3-like family protein	1.12166	4	4	4	19.2	19.2	19.2	16.79	0.00025615	3.5118	860590000	4	5.90082	0	1.12166	7.09241	AT5G67510.1
AT5G03345.2	molecular_function unknown	1.10433	2	2	2	26.9	26.9	26.9	11.725	0	6.9554	1315900000	21	1.67917	0.00833333	1.10433	2.4247	AT5G03345.2;AT5G03345.1
AT5G66510.1	gamma carbonic anhydrase 3	1.05133	6	3	3	29.1	16.7	16.7	27.837	0	16.859	1301500000	6	1.88669	0.00325	1.05133	2.62029	AT5G66510.1;AT5G66510.2
AT1G28140.1	unknown protein;FUNCTIONS IN	1.00307	2	2	2	10	10	10	30.279	0	5.6201	865120000	19	2.06246	0.00371429	1.00307	2.77163	AT1G28140.1
AT2G36130.1	Cyclophilin-like peptidyl-prolyl cis-trans isomerase family protein	0.961593	3	3	3	25	25	25	18.232	0	4.932	1271300000	12	1.59393	0.01	0.961593	2.25993	AT2G36130.1
AT1G74230.1	glycine-rich RNA-binding protein 5	0.936215	2	2	2	8.3	8.3	8.3	28.728	0	7.3496	1088700000	24	1.47604	0.0154872	0.936215	2.12394	AT1G74230.1
AT5G19450.2	calcium-dependent protein kinase 19	0.935101	3	3	1	4.1	4.1	2.3	59.94	0	5.3146	816800000	12	1.64728	0.0113333	0.935101	2.29955	AT5G19450.2;AT5G19450.1;AT5G12480.1;AT1G18890.1;AT5G12480.2;AT3G51850.1;AT2G41860.2;AT2G41860.1;AT1G74740.1
AT4G12290.1	Copper amine oxidase family protein	0.925953	4	4	4	7.4	7.4	7.4	83.232	0.00025517	3.4663	918270000	8	1.78856	0.00869565	0.925953	2.43656	AT4G12290.1;AT4G12280.1;AT4G12270.1
AT1G79090.2	molecular_function unknown	0.918169	2	2	2	3.5	3.5	3.5	88.839	0	5.5707	512260000	15	5.6494	0	0.918169	6.02076	AT1G79090.2;AT1G79090.1
AT1G54220.2	Dihydrolipoamide acetyltransferase, long form protein	0.896916	8	4	4	18.7	8.7	8.7	58.467	0	7.5009	1684700000	25	1.12921	0.0369863	0.896916	1.73958	AT1G54220.2;AT1G54220.1
AT1G09070.1	soybean gene regulated by cold-2	0.817751	2	2	2	7.7	7.7	7.7	34.189	0	37.878	827900000	20	1.70905	0.0109677	0.817751	2.27974	AT1G09070.1
AT5G56280.1	COP9 signalosome subunit 6A	0.804119	3	3	2	14.2	14.2	10.7	35.658	0	6.1975	655180000	10	1.90983	0.00909091	0.804119	2.45505	AT5G56280.1
AT5G62890.3	Xanthine/uracil permease family protein	0.796986	3	3	3	6.4	6.4	6.4	57.579	0	7.7991	1204600000	20	3.01185	0	0.796986	3.41974	AT5G62890.3;AT5G62890.2;AT5G62890.1;AT5G62890.4;AT1G60030.1
AT2G04690.2	Pyridoxamine 5-phosphate oxidase family protein	0.794859	3	3	3	20.2	20.2	20.2	22.821	0	10.145	899870000	25	1.43667	0.0139623	0.794859	2.00365	AT2G04690.2;AT2G04690.1
AT5G16300.3	Vps51/Vps67 family (components of vesicular transport) protein	0.786636	6	6	6	7.9	7.9	7.9	114.86	0	13.936	1138700000	17	1.63307	0.0103158	0.786636	2.18431	AT5G16300.3;AT5G16300.2;AT5G16300.4;AT5G16300.1
AT3G61130.1	galacturonosyltransferase 1	0.783741	4	4	4	6.7	6.7	6.7	77.372	0	6.2774	989660000	8	1.66265	0.00918919	0.783741	2.20956	AT3G61130.1;AT4G38270.2;AT4G38270.1
AT5G16400.1	thioredoxin F2	0.781747	4	3	3	21.6	17.3	17.3	19.999	0	16.466	3744100000	43	1.66858	0.00944444	0.781747	2.21346	AT5G16400.1
AT2G37970.1	SOUL heme-binding family protein	0.765019	4	4	4	21.8	21.8	21.8	24.925	0	7.3238	1258000000	26	2.13309	0.00611765	0.765019	2.61399	AT2G37970.1
AT4G30996.1	Protein of unknown function (DUF1068)	0.731277	3	3	3	12.8	12.8	12.8	19.115	0	10.502	813940000	32	1.50529	0.0145098	0.731277	2.02378	AT4G30996.1;AT2G24290.1
AT1G32160.1	Protein of unknown function (DUF760)	0.71073	3	3	3	10.3	10.3	10.3	45.867	0	11.053	696400000	14	1.52799	0.015102	0.71073	2.02809	AT1G32160.1
AT1G73250.1	GDP-4-keto-6-deoxymannose-3,5-epimerase-4-reductase 1	0.695663	6	3	3	24.1	19.2	19.2	35.569	0.0002574	3.5778	402270000	17	1.59413	0.016087	0.695663	2.07382	AT1G73250.1
AT5G17000.1	Zinc-binding dehydrogenase family protein	0.693553	9	4	2	30.1	13.3	6.1	38.115	0	8.6659	627300000	8	1.64882	0.0147317	0.693553	2.11947	AT5G17000.1
AT5G20490.2	Myosin family protein with Dil domain	0.660589	9	9	8	8.3	8.3	7.8	166.51	0	16.692	704380000	16	1.46146	0.018	0.660588	1.92762	AT5G20490.2;AT5G20490.1;AT1G08730.1;AT5G20470.1;AT1G54560.1
AT4G32160.1	Phox (PX) domain-containing protein	0.588727	2	2	2	4.8	4.8	4.8	81.81	0	7.1447	41332000	7	1.5411	0.0176842	0.588727	1.92531	AT4G32160.1
AT1G65010.1	Plant protein of unknown function (DUF827)	0.574803	5	5	5	4.4	4.4	4.4	152.7	0	18.299	491800000	13	2.15185	0.0109231	0.574803	2.36164	AT1G65010.1
AT5G25590.1	Protein of unknown function (DUF630 and DUF632)	0.559517	3	3	3	3.7	3.7	3.7	88.365	0	5.0371	578970000	7	2.11569	0.0097931	0.559517	2.31052	AT5G25590.1
AT2G16430.1	purple acid phosphatase 10	0.54653	3	3	3	9.8	9.8	9.8	40.908	0	7.923	642600000	24	1.38535	0.0349296	0.54653	1.75754	AT2G16430.1;AT2G16430.2
AT1G21500.1	unknown protein;Has 29 Blast hits to 29 proteins in 12 species	0.505603	3	3	3	15.1	15.1	15.1	13.258	0	11.098	3707800000	31	1.5299	0.0267879	0.505603	1.81903	AT1G21500.1;AT4G21720.2;AT4G21720.1
AT1G07830.1	ribosomal protein L29 family protein	0.493752	2	2	2	18.1	18.1	18.1	16.886	0	27.856	437610000	17	1.364	0.0463158	0.493752	1.68334	AT1G07830.1
AT5G12200.1	pyrimidine 2	0.492428	4	4	4	15.1	15.1	15.1	57.991	0	16.235	433860000	31	1.64974	0.0232667	0.492428	1.88491	AT5G12200.1
AT1G49975.1	INVOLVED IN: photosynthesis;LOCATED IN: photosystem I, chloroplast, thylakoid membrane	0.488072	4	4	4	20.9	20.9	20.9	14.73	0	12.382	721410000	30	1.37424	0.0461333	0.488072	1.68421	AT1G49975.1
AT4G00585.1	unknown protein;Has 47 Blast hits to 47 proteins in 22 species	0.410855	3	3	3	43.2	43.2	43.2	9.8583	0	6.3016	372830000	15	1.67319	0.0323429	0.410855	1.76558	AT4G00585.1
AT3G07020.2	UDP-Glycosyltransferase superfamily protein	0.388873	3	3	3	7.8	7.8	7.8	69.276	0	12.989	356650000	21	2.0183	0.0213559	0.388873	1.90726	AT3G07020.2;AT3G07020.1
AT1G31440.1	SH3 domain-containing protein	0.364359	2	2	2	4.1	4.1	4.1	49.258	0.0073974	1.921	134140000	12	2.05415	0.024375	0.364359	1.8633	AT1G31440.1
AT5G48020.1	2-oxoglutarate (2OG) and Fe(II)-dependent oxygenase superfamily protein	-0.34832	3	3	3	18.9	18.9	18.9	39.846	0	10.296	408850000	11	1.89151	0.0369444	-0.34832	-1.74561	AT5G48020.1
AT3G60830.1	actin-related protein 7	-0.430884	4	4	4	20.7	20.7	20.7	39.904	0	11.582	744340000	21	1.5505	0.038	-0.430884	-1.7253	AT3G60830.1
AT3G01660.1	S-adenosyl-L-methionine-dependent methyltransferases superfamily protein	-0.463777	2	2	2	11.7	11.7	11.7	31.762	0	6.1059	547240000	17	1.69101	0.0251613	-0.463777	-1.86815	AT3G01660.1
AT1G67930.1	Golgi transport complex protein-related	-0.467742	4	4	4	9	9	9	91.65	0	10.793	630620000	29	1.902	0.0142308	-0.467742	-2.00822	AT1G67930.1
AT5G54800.1	glucose 6-phosphate/phosphate translocator 1	-0.508244	2	2	2	5.9	5.9	5.9	42.328	0	8.6236	694710000	7	1.52324	0.0263881	-0.508244	-1.81763	AT5G54800.1
AT1G50940.1	electron transfer flavoprotein alpha	-0.564024	2	2	2	8	8	8	38.407	0	4.8112	786910000	6	1.55799	0.0197241	-0.564024	-1.91116	AT1G50940.1
AT5G60540.1	pyridoxine biosynthesis 2	-0.622562	2	2	2	20.8	20.8	20.8	27.438	0	37.819	430240000	21	5.05466	0	-0.622562	-4.29507	AT5G60540.1
AT2G04280.1	unknown protein	-0.624507	3	3	3	6.3	6.3	6.3	64.559	0.00025336	3.3743	981440000	9	1.36699	0.026	-0.624507	-1.8153	AT2G04280.1;AT4G12700.1
AT3G27080.1	translocase of outer membrane 20 kDa subunit 3	-0.635416	4	4	4	26.7	26.7	26.7	22.565	0	9.7844	710920000	10	1.72153	0.0151	-0.635416	-2.12098	AT3G27080.1
AT1G29700.1	Metallo-hydrolase/oxidoreductase superfamily protein	-0.635799	5	5	5	26	26	26	38.151	0	18.503	826360000	18	1.6446	0.0154167	-0.635799	-2.05877	AT1G29700.1
AT3G44860.1	farnesoic acid carboxyl-O-methyltransferase	-0.640678	2	2	2	9.5	9.5	9.5	38.515	0	11.402	308660000	12	1.98037	0.0101429	-0.640678	-2.33311	AT3G44860.1;AT3G44870.1
AT3G45190.1	SIT4 phosphatase-associated family protein	-0.648628	4	4	4	8	8	8	87.639	0	11.619	778030000	30	1.89213	0.010625	-0.648628	-2.2735	AT3G45190.1
AT4G37210.2	Tetratricopeptide repeat (TPR)-like superfamily protein	-0.651091	3	3	3	10.3	10.3	10.3	40.592	0	9.3471	738960000	15	1.58626	0.0148	-0.651091	-2.02572	AT4G37210.2;AT4G37210.1
AT1G51660.1	mitogen-activated protein kinase kinase 4	-0.653963	2	2	1	6	6	3	40.116	0.00025202	3.3082	349040000	13	3.57612	0	-0.653963	-3.52028	AT1G51660.1
AT3G04760.1	Pentatricopeptide repeat (PPR-like) superfamily protein	-0.695909	4	4	4	9.3	9.3	9.3	67.694	0	6.9369	679040000	17	1.47178	0.0154074	-0.695909	-1.96583	AT3G04760.1
AT5G65940.2	beta-hydroxyisobutyryl-CoA hydrolase 1	-0.699577	4	4	2	17.1	17.1	9.5	36.112	0	6.1546	986040000	12	1.46693	0.0151273	-0.699577	-1.9644	AT5G65940.2;AT5G65940.3;AT5G65940.1
AT3G13160.1	Tetratricopeptide repeat (TPR)-like superfamily protein	-0.734675	3	3	3	9.9	9.9	9.9	44.927	0	5.6922	854370000	15	1.88198	0.01136	-0.734675	-2.36201	AT3G13160.1
AT5G07300.1	Calcium-dependent phospholipid-binding Copine family protein	-0.752928	4	4	4	11.3	11.3	11.3	64.033	0	8.5405	769260000	24	4.44546	0	-0.752928	-4.44882	AT5G07300.1
AT1G51760.1	peptidase M20/M25/M40 family protein	-0.767006	4	4	4	12	12	12	48.263	0	27.809	863360000	6	1.56406	0.0162791	-0.767006	-2.10507	AT1G51760.1;AT1G51780.1
AT5G11110.1	sucrose phosphate synthase 2F	-0.799197	3	3	3	3.8	3.8	3.8	116.96	0.00026652	4.1015	1802200000	20	1.29184	0.0247619	-0.799197	-1.86421	AT5G11110.1
AT1G61580.1	R-protein L3 B	-0.828529	13	5	5	32.3	15.9	15.9	44.546	0	7.3825	977860000	9	2.97268	0	-0.828529	-3.4418	AT1G61580.1
AT5G53000.1	2A phosphatase associated protein of 46 kD	-0.845099	3	3	3	8.4	8.4	8.4	45.663	0.00026261	3.8786	1484300000	9	1.49764	0.0155556	-0.845099	-2.09458	AT5G53000.1
AT2G35010.2	thioredoxin O1	-0.845301	5	5	5	28.4	28.4	28.4	21.191	0	9.8053	1414500000	17	1.52135	0.014381	-0.845301	-2.11808	AT2G35010.2;AT2G35010.1
AT4G33110.1	S-adenosyl-L-methionine-dependent methyltransferases superfamily protein	-0.849243	3	3	3	10.7	10.7	10.7	41.228	0.00025265	3.3339	1478100000	9	1.46602	0.0157447	-0.849243	-2.06576	AT4G33110.1;AT4G33110.2;AT4G33120.1
AT5G19320.1	RAN GTPase activating protein 2	-0.860558	5	5	5	11.6	11.6	11.6	59.651	0	7.466	610240000	12	4.51743	0	-0.860558	-4.86485	AT5G19320.1
AT1G74880.1	NAD(P)H:plastoquinone dehydrogenase complex subunit O	-0.905613	2	2	2	10.1	10.1	10.1	17.657	0.00049566	3.1014	1316300000	16	1.47244	0.0159091	-0.905613	-2.1041	AT1G74880.1
AT3G57030.1	Calcium-dependent phosphotriesterase superfamily protein	-0.91553	5	5	5	18.4	18.4	18.4	41.001	0	21.151	1179800000	30	1.81468	0.00952381	-0.91553	-2.45531	AT3G57030.1
AT5G18420.3	unknown protein;FUNCTIONS IN	-0.971387	4	4	4	15	15	15	50.074	0	6.1333	1216100000	22	1.56738	0.00971429	-0.971387	-2.23755	AT5G18420.3;AT5G18420.1;AT5G18420.2
AT5G62720.1	Integral membrane HPP family protein	-1.02316	2	2	2	10.7	10.7	10.7	25.827	0	14.496	3083000000	35	1.22012	0.0228852	-1.02316	-1.88476	AT5G62720.1;AT5G62720.2
AT2G34510.1	Protein of unknown function, DUF642	-1.0758	3	3	3	8.5	8.5	8.5	43.943	0.00025497	3.4532	1269700000	14	2.03058	0.004	-1.0758	-2.79011	AT2G34510.1
AT2G20450.1	Ribosomal protein L14	-1.17973	8	3	3	44.8	16.4	16.4	15.506	0	10.673	2719300000	34	1.5828	0.0105185	-1.17973	-2.34996	AT2G20450.1
AT3G44320.1	nitrilase 3	-1.40213	5	2	2	17.1	6.4	6.4	38.022	0	188.06	8603900000	47	1.11322	0.0265231	-1.40213	-1.85022	AT3G44320.1
	* identified and quantified by in gel-digestion of SDS-PAGE lane corresponding to PRPL4 western blot signal
