# Supplementary material for: Perturbation of protein homeostasis brings plastids at the crossroad between repair and dismantling
Source: PLoS Genet. 2023 Jul 7;19(7):e1010344. doi: 10.1371/journal.pgen.1010344 (PMC10355426; doi:10.1371/journal.pgen.1010344)
Supplement: S7 Table — Each GO term listed is associated with a description, the number of genes found in the input list, the total amount of genes found in the reference, the FDR and the fold-enrichment (FE). (XLSX) [file pgen.1010344.s021.xlsx]

## Sheet: S7_Table
GO term	Description	Number in input list	Number in BG/Ref	FDR	FE
GO:0009658	Translational elongation	3	96	3.30E-02	27.9
GO:0006414	Chloroplast organization	4	242	3.30E-02	14.7
