# Supplementary material for: Perturbation of protein homeostasis brings plastids at the crossroad between repair and dismantling
Source: PLoS Genet. 2023 Jul 7;19(7):e1010344. doi: 10.1371/journal.pgen.1010344 (PMC10355426; doi:10.1371/journal.pgen.1010344)
Supplement: S8 Table — Each GO term listed is associated with a description, the number of genes found in the input list, the total amount of genes found in the reference, the FDR and the fold-enrichment (FE). (XLSX) [file pgen.1010344.s022.xlsx]

## Sheet: S8_Table
GO term	Description	Number in input list	Number in BG/Ref	FDR	FE
GO:1990112	RQC complex	1	2	0.028	445.6
GO:0035327	Transcriptionally active chromatin	1	4	0.048	222.8
GO:0009570	Chloroplast stroma	5	792	0.027	5.6
GO:0009532	Plastid stroma	5	799	0.027	5.6
GO:0005829	Cytosol	16	3440	1.1e-05	4.1
GO:0009536	Plastid	14	3156	9.3e-05	4
GO:0009507	Chloroplast	11	2657	0.0022	3.7
GO:0043228	Non-membrane-bounded organelle	7	2009	0.049	3.1
GO:0043232	Intracellular non-membrane-bounded organelle	7	2009	0.049	3.1
