# Supplementary material for: Perturbation of protein homeostasis brings plastids at the crossroad between repair and dismantling
Source: PLoS Genet. 2023 Jul 7;19(7):e1010344. doi: 10.1371/journal.pgen.1010344 (PMC10355426; doi:10.1371/journal.pgen.1010344)
Supplement: S9 Table — Each GO term listed is associated with a description, the number of genes found in the input list, the total amount of genes found in the reference, the FDR and the fold-enrichment (FE). (XLSX) [file pgen.1010344.s023.xlsx]

## Sheet: S9_Table
GO term	Description	Number in input list	Number in BG/Ref	FDR	FE
GO:0005747	Mitochondrial respiratory chain complex I	3	68	0.0018	27.1
GO:0045271	Respiratory chain complex I	3	70	0.0018	26.3
GO:0030964	NADH dehydrogenase complex	3	73	0.0018	25.2
GO:0005746	Mitochondrial respirasome	4	109	0.00082	22.5
GO:1990204	Oxidoreductase complex	5	159	0.00059	19.3
GO:0042788	Polysomal ribosome	3	98	0.0037	18.8
GO:0070469	Respirasome	4	133	0.00099	18.5
GO:0098800	Inner mitochondrial membrane protein complex	4	177	0.0018	13.9
GO:0015934	Large ribosomal subunit	4	193	0.002	12.7
GO:0098798	Mitochondrial protein complex	5	260	0.00099	11.8
GO:0044391	Ribosomal subunit	5	343	0.0018	8.9
GO:0005840	Ribosome	6	539	0.0018	6.8
GO:0031982	Vesicle	8	941	0.0017	5.2
GO:0032991	Protein-containing complex	17	3324	0.00059	3.1
GO:0009536	Plastid	16	3156	0.00082	3.1
GO:0012505	Endomembrane system	13	2568	0.0018	3.1
GO:0005829	Cytosol	15	3440	0.0018	2.7
